# Supplementary material for: Rab40c regulates focal adhesions and PP6 activity by controlling ANKRD28 ubiquitylation
Source: Life Sci Alliance. 2022 May 5;5(9):e202101346. doi: 10.26508/lsa.202101346 (PMC9070665; doi:10.26508/lsa.202101346)
Supplement: Supplementary file 3 [file LSA-2021-01346_TableS1.xlsx]

## Sheet: Samples Report for Rab40c in ce
Rab40c in cell migration 20200107, Samples report created on 01/07/2020
Experiment: Rab40c in cell migration 20200107
Protein Grouping Strategy: Experiment-wide grouping with binary peptide-protein weights
Peptide Thresholds: 95.0% minimum
Protein Thresholds: 99.9% minimum and 2 peptides minimum
Peptide FDR: 0.0% (Decoy)
Protein FDR: 0.3% (Decoy)
GO Annotation Source(s):
Pathway Annotation Source(s):
Alternate ID Source(s): FASTA:UniProt/Swiss-Prot (UniProtKB)
Total Spectrum Count
Rab40c in cell migration 20200107
#	Identified Proteins (1460)	Accession Number	Alternate ID	Molecular Weight	Taxonomy	IgG	F-Rab40c	F-Rab40c-4A
1	Stress-70 protein, mitochondrial OS=Homo sapiens OX=9606 GN=HSPA9 PE=1 SV=2	GRP75_HUMAN	HSPA9	74 kDa	Homo sapiens	343	575	623
2	Heterogeneous nuclear ribonucleoprotein Q OS=Homo sapiens OX=9606 GN=SYNCRIP PE=1 SV=2	HNRPQ_HUMAN	SYNCRIP	70 kDa	Homo sapiens	203	367	378
3	Major vault protein OS=Homo sapiens OX=9606 GN=MVP PE=1 SV=4	MVP_HUMAN	MVP	99 kDa	Homo sapiens	124	266	257
4	Leucine-rich PPR motif-containing protein, mitochondrial OS=Homo sapiens OX=9606 GN=LRPPRC PE=1 SV=3	LPPRC_HUMAN	LRPPRC	158 kDa	Homo sapiens	113	242	258
5	Polyadenylate-binding protein 1 OS=Homo sapiens OX=9606 GN=PABPC1 PE=1 SV=2	PABP1_HUMAN	PABPC1	71 kDa	Homo sapiens	116	199	187
6	Keratin, type II cytoskeletal 1 OS=Homo sapiens OX=9606 GN=KRT1 PE=1 SV=6	K2C1_HUMAN	KRT1	66 kDa	Homo sapiens	150	100	264
7	Interleukin enhancer-binding factor 3 OS=Homo sapiens OX=9606 GN=ILF3 PE=1 SV=3	ILF3_HUMAN	ILF3	95 kDa	Homo sapiens	103	177	178
8	Ras-related protein Rab-40C OS=Homo sapiens OX=9606 GN=RAB40C PE=1 SV=1	RB40C_HUMAN	RAB40C	31 kDa	Homo sapiens	8	233	276
9	Heterogeneous nuclear ribonucleoprotein A3 OS=Homo sapiens OX=9606 GN=HNRNPA3 PE=1 SV=2	ROA3_HUMAN	HNRNPA3	40 kDa	Homo sapiens	94	142	160
10	Regulator of nonsense transcripts 1 OS=Homo sapiens OX=9606 GN=UPF1 PE=1 SV=2	RENT1_HUMAN	UPF1	124 kDa	Homo sapiens	110	138	153
11	Heat shock cognate 71 kDa protein OS=Homo sapiens OX=9606 GN=HSPA8 PE=1 SV=1	HSP7C_HUMAN	HSPA8	71 kDa	Homo sapiens	75	116	196
12	DNA-dependent protein kinase catalytic subunit OS=Homo sapiens OX=9606 GN=PRKDC PE=1 SV=3	PRKDC_HUMAN	PRKDC	469 kDa	Homo sapiens	48	115	143
13	Far upstream element-binding protein 2 OS=Homo sapiens OX=9606 GN=KHSRP PE=1 SV=4	FUBP2_HUMAN	KHSRP	73 kDa	Homo sapiens	127	148	144
14	Nucleolysin TIAR OS=Homo sapiens OX=9606 GN=TIAL1 PE=1 SV=1	TIAR_HUMAN	TIAL1	42 kDa	Homo sapiens	46	169	134
15	Heterogeneous nuclear ribonucleoprotein H OS=Homo sapiens OX=9606 GN=HNRNPH1 PE=1 SV=4	HNRH1_HUMAN	HNRNPH1	49 kDa	Homo sapiens	69	139	139
16	ATP-dependent RNA helicase A OS=Homo sapiens OX=9606 GN=DHX9 PE=1 SV=4	DHX9_HUMAN	DHX9	141 kDa	Homo sapiens	64	125	132
17	Constitutive coactivator of PPAR-gamma-like protein 1 OS=Homo sapiens OX=9606 GN=FAM120A PE=1 SV=2	F120A_HUMAN	FAM120A	122 kDa	Homo sapiens	74	140	119
18	ATP-dependent RNA helicase DHX30 OS=Homo sapiens OX=9606 GN=DHX30 PE=1 SV=1	DHX30_HUMAN	DHX30	134 kDa	Homo sapiens	72	134	134
19	Nuclease-sensitive element-binding protein 1 OS=Homo sapiens OX=9606 GN=YBX1 PE=1 SV=3	YBOX1_HUMAN	YBX1	36 kDa	Homo sapiens	59	141	153
20	Heterogeneous nuclear ribonucleoprotein A1 OS=Homo sapiens OX=9606 GN=HNRNPA1 PE=1 SV=5	ROA1_HUMAN	HNRNPA1	39 kDa	Homo sapiens	62	113	149
21	Heterogeneous nuclear ribonucleoproteins A2/B1 OS=Homo sapiens OX=9606 GN=HNRNPA2B1 PE=1 SV=2	ROA2_HUMAN	HNRNPA2B1	37 kDa	Homo sapiens	80	107	123
22	Heterogeneous nuclear ribonucleoprotein M OS=Homo sapiens OX=9606 GN=HNRNPM PE=1 SV=3	HNRPM_HUMAN	HNRNPM	78 kDa	Homo sapiens	48	75	88
23	Tubulin alpha-1B chain OS=Homo sapiens OX=9606 GN=TUBA1B PE=1 SV=1	TBA1B_HUMAN	TUBA1B	50 kDa	Homo sapiens	65	84	82
24	40S ribosomal protein S3 OS=Homo sapiens OX=9606 GN=RPS3 PE=1 SV=2	RS3_HUMAN	RPS3	27 kDa	Homo sapiens	89	77	86
25	Protein TFG OS=Homo sapiens OX=9606 GN=TFG PE=1 SV=2	TFG_HUMAN	TFG	43 kDa	Homo sapiens	38	71	82
26	ATP-dependent RNA helicase DDX1 OS=Homo sapiens OX=9606 GN=DDX1 PE=1 SV=2	DDX1_HUMAN	DDX1	82 kDa	Homo sapiens	38	85	92
27	Keratin, type I cytoskeletal 10 OS=Homo sapiens OX=9606 GN=KRT10 PE=1 SV=6	K1C10_HUMAN	KRT10	59 kDa	Homo sapiens	111	84	66
28	Heterogeneous nuclear ribonucleoprotein R OS=Homo sapiens OX=9606 GN=HNRNPR PE=1 SV=1	HNRPR_HUMAN	HNRNPR	71 kDa	Homo sapiens	99	118	99
29	Plectin OS=Homo sapiens OX=9606 GN=PLEC PE=1 SV=3	PLEC_HUMAN	PLEC	532 kDa	Homo sapiens	69	80	29
30	ADP/ATP translocase 2 OS=Homo sapiens OX=9606 GN=SLC25A5 PE=1 SV=7	ADT2_HUMAN	SLC25A5	33 kDa	Homo sapiens	32	68	71
31	DNA-directed RNA polymerase II subunit RPB1 OS=Homo sapiens OX=9606 GN=POLR2A PE=1 SV=2	RPB1_HUMAN	POLR2A	217 kDa	Homo sapiens	64	77	78
32	Non-POU domain-containing octamer-binding protein OS=Homo sapiens OX=9606 GN=NONO PE=1 SV=4	NONO_HUMAN	NONO	54 kDa	Homo sapiens	60	89	82
33	Transitional endoplasmic reticulum ATPase OS=Homo sapiens OX=9606 GN=VCP PE=1 SV=4	TERA_HUMAN	VCP	89 kDa	Homo sapiens	52	102	101
34	Heterogeneous nuclear ribonucleoprotein L OS=Homo sapiens OX=9606 GN=HNRNPL PE=1 SV=2	HNRPL_HUMAN	HNRNPL	64 kDa	Homo sapiens	55	83	69
35	Ras GTPase-activating-like protein IQGAP1 OS=Homo sapiens OX=9606 GN=IQGAP1 PE=1 SV=1	IQGA1_HUMAN	IQGAP1	189 kDa	Homo sapiens	53	87	76
36	KH domain-containing, RNA-binding, signal transduction-associated protein 1 OS=Homo sapiens OX=9606 GN=KHDRBS1 PE=1 SV=1	KHDR1_HUMAN	KHDRBS1	48 kDa	Homo sapiens	85	47	48
37	Heterogeneous nuclear ribonucleoprotein H2 OS=Homo sapiens OX=9606 GN=HNRNPH2 PE=1 SV=1	HNRH2_HUMAN	HNRNPH2	49 kDa	Homo sapiens	54	171	146
38	Endoplasmic reticulum chaperone BiP OS=Homo sapiens OX=9606 GN=HSPA5 PE=1 SV=2	BIP_HUMAN	HSPA5	72 kDa	Homo sapiens	51	88	83
39	Polypyrimidine tract-binding protein 1 OS=Homo sapiens OX=9606 GN=PTBP1 PE=1 SV=1	PTBP1_HUMAN	PTBP1	57 kDa	Homo sapiens	43	78	76
40	E3 ubiquitin/ISG15 ligase TRIM25 OS=Homo sapiens OX=9606 GN=TRIM25 PE=1 SV=2	TRI25_HUMAN	TRIM25	71 kDa	Homo sapiens	63	72	67
41	Heterogeneous nuclear ribonucleoprotein K OS=Homo sapiens OX=9606 GN=HNRNPK PE=1 SV=1	HNRPK_HUMAN	HNRNPK	51 kDa	Homo sapiens	65	82	70
42	Replication protein A 70 kDa DNA-binding subunit OS=Homo sapiens OX=9606 GN=RPA1 PE=1 SV=2	RFA1_HUMAN	RPA1	68 kDa	Homo sapiens	30	46	87
43	40S ribosomal protein S2 OS=Homo sapiens OX=9606 GN=RPS2 PE=1 SV=2	RS2_HUMAN	RPS2	31 kDa	Homo sapiens	25	61	73
44	Tripeptidyl-peptidase 2 OS=Homo sapiens OX=9606 GN=TPP2 PE=1 SV=4	TPP2_HUMAN	TPP2	138 kDa	Homo sapiens	37	70	73
45	X-ray repair cross-complementing protein 6 OS=Homo sapiens OX=9606 GN=XRCC6 PE=1 SV=2	XRCC6_HUMAN	XRCC6	70 kDa	Homo sapiens	47	78	58
46	Keratin, type II cytoskeletal 2 epidermal OS=Homo sapiens OX=9606 GN=KRT2 PE=1 SV=2	K22E_HUMAN	KRT2	65 kDa	Homo sapiens	83	75	53
47	Tubulin beta-4B chain OS=Homo sapiens OX=9606 GN=TUBB4B PE=1 SV=1	TBB4B_HUMAN	TUBB4B	50 kDa	Homo sapiens	54	78	88
48	60S ribosomal protein L23 OS=Homo sapiens OX=9606 GN=RPL23 PE=1 SV=1	RL23_HUMAN	RPL23	15 kDa	Homo sapiens	28	56	76
49	Eukaryotic translation initiation factor 3 subunit A OS=Homo sapiens OX=9606 GN=EIF3A PE=1 SV=1	EIF3A_HUMAN	EIF3A	167 kDa	Homo sapiens	37	51	59
50	Heterogeneous nuclear ribonucleoproteins C1/C2 OS=Homo sapiens OX=9606 GN=HNRNPC PE=1 SV=4	HNRPC_HUMAN	HNRNPC	34 kDa	Homo sapiens	48	63	63
51	Keratin, type I cytoskeletal 9 OS=Homo sapiens OX=9606 GN=KRT9 PE=1 SV=3	K1C9_HUMAN	KRT9	62 kDa	Homo sapiens	50	36	85
52	Splicing factor U2AF 65 kDa subunit OS=Homo sapiens OX=9606 GN=U2AF2 PE=1 SV=4	U2AF2_HUMAN	U2AF2	54 kDa	Homo sapiens	23	50	51
53	CAD protein OS=Homo sapiens OX=9606 GN=CAD PE=1 SV=3	PYR1_HUMAN	CAD	243 kDa	Homo sapiens	26	61	85
54	Probable ATP-dependent RNA helicase DDX5 OS=Homo sapiens OX=9606 GN=DDX5 PE=1 SV=1	DDX5_HUMAN	DDX5	69 kDa	Homo sapiens	77	103	108
55	60S acidic ribosomal protein P0 OS=Homo sapiens OX=9606 GN=RPLP0 PE=1 SV=1	RLA0_HUMAN	RPLP0	34 kDa	Homo sapiens	14	29	74
56	Probable ATP-dependent RNA helicase DDX17 OS=Homo sapiens OX=9606 GN=DDX17 PE=1 SV=2	DDX17_HUMAN	DDX17	80 kDa	Homo sapiens	57	73	66
57	Protein transport protein Sec24C OS=Homo sapiens OX=9606 GN=SEC24C PE=1 SV=3	SC24C_HUMAN	SEC24C	118 kDa	Homo sapiens	25	56	60
58	DNA-directed RNA polymerase II subunit RPB2 OS=Homo sapiens OX=9606 GN=POLR2B PE=1 SV=1	RPB2_HUMAN	POLR2B	134 kDa	Homo sapiens	39	63	64
59	Cold shock domain-containing protein E1 OS=Homo sapiens OX=9606 GN=CSDE1 PE=1 SV=2	CSDE1_HUMAN	CSDE1	89 kDa	Homo sapiens	42	40	53
60	Insulin-like growth factor 2 mRNA-binding protein 3 OS=Homo sapiens OX=9606 GN=IGF2BP3 PE=1 SV=2	IF2B3_HUMAN	IGF2BP3	64 kDa	Homo sapiens	47	58	61
61	Heterogeneous nuclear ribonucleoprotein F OS=Homo sapiens OX=9606 GN=HNRNPF PE=1 SV=3	HNRPF_HUMAN	HNRNPF	46 kDa	Homo sapiens	42	68	76
62	Helicase with zinc finger domain 2 OS=Homo sapiens OX=9606 GN=HELZ2 PE=1 SV=6	HELZ2_HUMAN	HELZ2	295 kDa	Homo sapiens	29	58	29
63	Matrin-3 OS=Homo sapiens OX=9606 GN=MATR3 PE=1 SV=2	MATR3_HUMAN	MATR3	95 kDa	Homo sapiens	40	42	47
64	Far upstream element-binding protein 3 OS=Homo sapiens OX=9606 GN=FUBP3 PE=1 SV=2	FUBP3_HUMAN	FUBP3	62 kDa	Homo sapiens	47	44	43
65	E3 ubiquitin-protein ligase TRIM21 OS=Homo sapiens OX=9606 GN=TRIM21 PE=1 SV=1	RO52_HUMAN	TRIM21	54 kDa	Homo sapiens	18	56	58
66	Vigilin OS=Homo sapiens OX=9606 GN=HDLBP PE=1 SV=2	VIGLN_HUMAN	HDLBP	141 kDa	Homo sapiens	17	45	53
67	40S ribosomal protein S17 OS=Homo sapiens OX=9606 GN=RPS17 PE=1 SV=2	RS17_HUMAN	RPS17	16 kDa	Homo sapiens	9	25	31
68	Heterogeneous nuclear ribonucleoprotein D-like OS=Homo sapiens OX=9606 GN=HNRNPDL PE=1 SV=3	HNRDL_HUMAN	HNRNPDL	46 kDa	Homo sapiens	55	48	44
69	Heterogeneous nuclear ribonucleoprotein U OS=Homo sapiens OX=9606 GN=HNRNPU PE=1 SV=6	HNRPU_HUMAN	HNRNPU	91 kDa	Homo sapiens	23	59	55
70	Nucleolin OS=Homo sapiens OX=9606 GN=NCL PE=1 SV=3	NUCL_HUMAN	NCL	77 kDa	Homo sapiens	32	50	58
71	Pre-mRNA-splicing factor ATP-dependent RNA helicase DHX15 OS=Homo sapiens OX=9606 GN=DHX15 PE=1 SV=2	DHX15_HUMAN	DHX15	91 kDa	Homo sapiens	29	42	38
72	40S ribosomal protein S3a OS=Homo sapiens OX=9606 GN=RPS3A PE=1 SV=2	RS3A_HUMAN	RPS3A	30 kDa	Homo sapiens	33	34	37
73	Vimentin OS=Homo sapiens OX=9606 GN=VIM PE=1 SV=4	VIME_HUMAN	VIM	54 kDa	Homo sapiens	53	54	31
74	40S ribosomal protein S4, X isoform OS=Homo sapiens OX=9606 GN=RPS4X PE=1 SV=2	RS4X_HUMAN	RPS4X	30 kDa	Homo sapiens	29	41	49
75	Ras GTPase-activating protein-binding protein 1 OS=Homo sapiens OX=9606 GN=G3BP1 PE=1 SV=1	G3BP1_HUMAN	G3BP1	52 kDa	Homo sapiens	11	32	40
76	Gem-associated protein 5 OS=Homo sapiens OX=9606 GN=GEMIN5 PE=1 SV=3	GEMI5_HUMAN	GEMIN5	169 kDa	Homo sapiens	25	45	43
77	Insulin-like growth factor 2 mRNA-binding protein 2 OS=Homo sapiens OX=9606 GN=IGF2BP2 PE=1 SV=2	IF2B2_HUMAN	IGF2BP2	66 kDa	Homo sapiens	40	63	63
78	Protein argonaute-2 OS=Homo sapiens OX=9606 GN=AGO2 PE=1 SV=3	AGO2_HUMAN	AGO2	97 kDa	Homo sapiens	33	36	46
79	La-related protein 1 OS=Homo sapiens OX=9606 GN=LARP1 PE=1 SV=2	LARP1_HUMAN	LARP1	124 kDa	Homo sapiens	32	42	46
80	Keratin, type I cytoskeletal 16 OS=Homo sapiens OX=9606 GN=KRT16 PE=1 SV=4	K1C16_HUMAN	KRT16	51 kDa	Homo sapiens	36	28	44
81	Interleukin enhancer-binding factor 2 OS=Homo sapiens OX=9606 GN=ILF2 PE=1 SV=2	ILF2_HUMAN	ILF2	43 kDa	Homo sapiens	47	44	45
82	60S ribosomal protein L14 OS=Homo sapiens OX=9606 GN=RPL14 PE=1 SV=4	RL14_HUMAN	RPL14	23 kDa	Homo sapiens	22	41	60
83	Protein transport protein Sec23B OS=Homo sapiens OX=9606 GN=SEC23B PE=1 SV=2	SC23B_HUMAN	SEC23B	86 kDa	Homo sapiens	15	48	45
84	Heterogeneous nuclear ribonucleoprotein U-like protein 1 OS=Homo sapiens OX=9606 GN=HNRNPUL1 PE=1 SV=2	HNRL1_HUMAN	HNRNPUL1	96 kDa	Homo sapiens	30	33	40
85	Fragile X mental retardation syndrome-related protein 2 OS=Homo sapiens OX=9606 GN=FXR2 PE=1 SV=2	FXR2_HUMAN	FXR2	74 kDa	Homo sapiens	29	42	45
86	Moesin OS=Homo sapiens OX=9606 GN=MSN PE=1 SV=3	MOES_HUMAN	MSN	68 kDa	Homo sapiens	24	44	41
87	60S ribosomal protein L5 OS=Homo sapiens OX=9606 GN=RPL5 PE=1 SV=3	RL5_HUMAN	RPL5	34 kDa	Homo sapiens	27	36	38
88	Fragile X mental retardation syndrome-related protein 1 OS=Homo sapiens OX=9606 GN=FXR1 PE=1 SV=3	FXR1_HUMAN	FXR1	70 kDa	Homo sapiens	40	43	54
89	tRNA-splicing ligase RtcB homolog OS=Homo sapiens OX=9606 GN=RTCB PE=1 SV=1	RTCB_HUMAN	RTCB	55 kDa	Homo sapiens	35	44	40
90	60S ribosomal protein L3 OS=Homo sapiens OX=9606 GN=RPL3 PE=1 SV=2	RL3_HUMAN	RPL3	46 kDa	Homo sapiens	23	33	31
91	ATP-dependent RNA helicase DDX3X OS=Homo sapiens OX=9606 GN=DDX3X PE=1 SV=3	DDX3X_HUMAN	DDX3X	73 kDa	Homo sapiens	33	45	55
92	Protein mono-ADP-ribosyltransferase PARP4 OS=Homo sapiens OX=9606 GN=PARP4 PE=1 SV=3	PARP4_HUMAN	PARP4	193 kDa	Homo sapiens	20	43	38
93	RNA-binding protein FUS OS=Homo sapiens OX=9606 GN=FUS PE=1 SV=1	FUS_HUMAN	FUS	53 kDa	Homo sapiens	31	42	36
94	Heterogeneous nuclear ribonucleoprotein D0 OS=Homo sapiens OX=9606 GN=HNRNPD PE=1 SV=1	HNRPD_HUMAN	HNRNPD	38 kDa	Homo sapiens	34	39	42
95	Splicing factor, proline- and glutamine-rich OS=Homo sapiens OX=9606 GN=SFPQ PE=1 SV=2	SFPQ_HUMAN	SFPQ	76 kDa	Homo sapiens	30	41	32
96	ATP-dependent RNA helicase DHX29 OS=Homo sapiens OX=9606 GN=DHX29 PE=1 SV=2	DHX29_HUMAN	DHX29	155 kDa	Homo sapiens	26	34	34
97	General transcription factor II-I OS=Homo sapiens OX=9606 GN=GTF2I PE=1 SV=2	GTF2I_HUMAN	GTF2I	112 kDa	Homo sapiens	20	27	34
98	Pentatricopeptide repeat-containing protein 1, mitochondrial OS=Homo sapiens OX=9606 GN=PTCD1 PE=1 SV=2	PTCD1_HUMAN	PTCD1	79 kDa	Homo sapiens	26	44	28
99	3'-5' RNA helicase YTHDC2 OS=Homo sapiens OX=9606 GN=YTHDC2 PE=1 SV=2	YTDC2_HUMAN	YTHDC2	160 kDa	Homo sapiens	17	45	41
100	Eukaryotic translation initiation factor 3 subunit B OS=Homo sapiens OX=9606 GN=EIF3B PE=1 SV=3	EIF3B_HUMAN	EIF3B	92 kDa	Homo sapiens	21	28	37
101	Eukaryotic translation initiation factor 5B OS=Homo sapiens OX=9606 GN=EIF5B PE=1 SV=4	IF2P_HUMAN	EIF5B	139 kDa	Homo sapiens	31	35	44
102	60S ribosomal protein L12 OS=Homo sapiens OX=9606 GN=RPL12 PE=1 SV=1	RL12_HUMAN	RPL12	18 kDa	Homo sapiens	13	38	55
103	U5 small nuclear ribonucleoprotein 200 kDa helicase OS=Homo sapiens OX=9606 GN=SNRNP200 PE=1 SV=2	U520_HUMAN	SNRNP200	245 kDa	Homo sapiens	10	37	44
104	Keratin, type II cytoskeletal 5 OS=Homo sapiens OX=9606 GN=KRT5 PE=1 SV=3	K2C5_HUMAN	KRT5	62 kDa	Homo sapiens	44	54	63
105	Polyadenylate-binding protein 4 OS=Homo sapiens OX=9606 GN=PABPC4 PE=1 SV=1	PABP4_HUMAN	PABPC4	71 kDa	Homo sapiens	59	65	71
106	Double-stranded RNA-binding protein Staufen homolog 2 OS=Homo sapiens OX=9606 GN=STAU2 PE=1 SV=2	STAU2_HUMAN	STAU2	63 kDa	Homo sapiens	31	38	30
107	Pre-mRNA-processing-splicing factor 8 OS=Homo sapiens OX=9606 GN=PRPF8 PE=1 SV=2	PRP8_HUMAN	PRPF8	274 kDa	Homo sapiens	12	27	33
108	40S ribosomal protein S11 OS=Homo sapiens OX=9606 GN=RPS11 PE=1 SV=3	RS11_HUMAN	RPS11	18 kDa	Homo sapiens	14	20	26
109	Amyloid-like protein 2 OS=Homo sapiens OX=9606 GN=APLP2 PE=1 SV=2	APLP2_HUMAN	APLP2	87 kDa	Homo sapiens	13	32	25
110	Plasminogen activator inhibitor 1 RNA-binding protein OS=Homo sapiens OX=9606 GN=SERBP1 PE=1 SV=2	PAIRB_HUMAN	SERBP1	45 kDa	Homo sapiens	24	26	31
111	Ras GTPase-activating-like protein IQGAP3 OS=Homo sapiens OX=9606 GN=IQGAP3 PE=1 SV=2	IQGA3_HUMAN	IQGAP3	185 kDa	Homo sapiens	16	36	36
112	X-ray repair cross-complementing protein 5 OS=Homo sapiens OX=9606 GN=XRCC5 PE=1 SV=3	XRCC5_HUMAN	XRCC5	83 kDa	Homo sapiens	20	41	30
113	Filamin-A OS=Homo sapiens OX=9606 GN=FLNA PE=1 SV=4	FLNA_HUMAN	FLNA	281 kDa	Homo sapiens	6	32	29
114	Heterogeneous nuclear ribonucleoprotein U-like protein 2 OS=Homo sapiens OX=9606 GN=HNRNPUL2 PE=1 SV=1	HNRL2_HUMAN	HNRNPUL2	85 kDa	Homo sapiens	23	41	32
115	Importin subunit alpha-1 OS=Homo sapiens OX=9606 GN=KPNA2 PE=1 SV=1	IMA1_HUMAN	KPNA2	58 kDa	Homo sapiens	11	37	45
116	Eukaryotic translation initiation factor 4 gamma 1 OS=Homo sapiens OX=9606 GN=EIF4G1 PE=1 SV=4	IF4G1_HUMAN	EIF4G1	175 kDa	Homo sapiens	14	28	30
117	ATPase family AAA domain-containing protein 3A OS=Homo sapiens OX=9606 GN=ATAD3A PE=1 SV=2	ATD3A_HUMAN	ATAD3A	71 kDa	Homo sapiens	17	33	36
118	Putative elongation factor 1-alpha-like 3 OS=Homo sapiens OX=9606 GN=EEF1A1P5 PE=5 SV=1	EF1A3_HUMAN	EEF1A1P5	50 kDa	Homo sapiens	26	31	30
119	Eukaryotic translation initiation factor 3 subunit C OS=Homo sapiens OX=9606 GN=EIF3C PE=1 SV=1	EIF3C_HUMAN	EIF3C	105 kDa	Homo sapiens	25	30	36
120	Eukaryotic translation initiation factor 3 subunit F OS=Homo sapiens OX=9606 GN=EIF3F PE=1 SV=1	EIF3F_HUMAN	EIF3F	38 kDa	Homo sapiens	13	20	24
121	Heterogeneous nuclear ribonucleoprotein H3 OS=Homo sapiens OX=9606 GN=HNRNPH3 PE=1 SV=2	HNRH3_HUMAN	HNRNPH3	37 kDa	Homo sapiens	36	28	22
122	Heat shock 70 kDa protein 1A OS=Homo sapiens OX=9606 GN=HSPA1A PE=1 SV=1	HS71A_HUMAN (+1)	HSPA1A	70 kDa	Homo sapiens	14	38	52
123	60S acidic ribosomal protein P2 OS=Homo sapiens OX=9606 GN=RPLP2 PE=1 SV=1	RLA2_HUMAN	RPLP2	12 kDa	Homo sapiens	25	40	40
124	40S ribosomal protein S13 OS=Homo sapiens OX=9606 GN=RPS13 PE=1 SV=2	RS13_HUMAN	RPS13	17 kDa	Homo sapiens	8	31	24
125	U1 small nuclear ribonucleoprotein 70 kDa OS=Homo sapiens OX=9606 GN=SNRNP70 PE=1 SV=2	RU17_HUMAN	SNRNP70	52 kDa	Homo sapiens	23	24	21
126	Poly(U)-binding-splicing factor PUF60 OS=Homo sapiens OX=9606 GN=PUF60 PE=1 SV=1	PUF60_HUMAN	PUF60	60 kDa	Homo sapiens	12	35	33
127	60S ribosomal protein L7a OS=Homo sapiens OX=9606 GN=RPL7A PE=1 SV=2	RL7A_HUMAN	RPL7A	30 kDa	Homo sapiens	24	35	37
128	Ribosome-binding protein 1 OS=Homo sapiens OX=9606 GN=RRBP1 PE=1 SV=5	RRBP1_HUMAN	RRBP1	152 kDa	Homo sapiens	14	35	38
129	NFX1-type zinc finger-containing protein 1 OS=Homo sapiens OX=9606 GN=ZNFX1 PE=2 SV=2	ZNFX1_HUMAN	ZNFX1	220 kDa	Homo sapiens	11	31	35
130	Probable ATP-dependent RNA helicase DDX28 OS=Homo sapiens OX=9606 GN=DDX28 PE=1 SV=2	DDX28_HUMAN	DDX28	60 kDa	Homo sapiens	16	25	22
131	60S ribosomal protein L6 OS=Homo sapiens OX=9606 GN=RPL6 PE=1 SV=3	RL6_HUMAN	RPL6	33 kDa	Homo sapiens	15	30	31
132	Bifunctional glutamate/proline--tRNA ligase OS=Homo sapiens OX=9606 GN=EPRS PE=1 SV=5	SYEP_HUMAN	EPRS	171 kDa	Homo sapiens	11	34	29
133	Eukaryotic translation initiation factor 3 subunit L OS=Homo sapiens OX=9606 GN=EIF3L PE=1 SV=1	EIF3L_HUMAN	EIF3L	67 kDa	Homo sapiens	18	32	29
134	Paraspeckle component 1 OS=Homo sapiens OX=9606 GN=PSPC1 PE=1 SV=1	PSPC1_HUMAN	PSPC1	59 kDa	Homo sapiens	20	31	29
135	60S ribosomal protein L10a OS=Homo sapiens OX=9606 GN=RPL10A PE=1 SV=2	RL10A_HUMAN	RPL10A	25 kDa	Homo sapiens	28	33	33
136	ELAV-like protein 1 OS=Homo sapiens OX=9606 GN=ELAVL1 PE=1 SV=2	ELAV1_HUMAN	ELAVL1	36 kDa	Homo sapiens	28	32	24
137	Helicase MOV-10 OS=Homo sapiens OX=9606 GN=MOV10 PE=1 SV=2	MOV10_HUMAN	MOV10	114 kDa	Homo sapiens	13	30	28
138	40S ribosomal protein S8 OS=Homo sapiens OX=9606 GN=RPS8 PE=1 SV=2	RS8_HUMAN	RPS8	24 kDa	Homo sapiens	19	29	28
139	RNA transcription, translation and transport factor protein OS=Homo sapiens OX=9606 GN=RTRAF PE=1 SV=1	RTRAF_HUMAN	RTRAF	28 kDa	Homo sapiens	24	20	34
140	ATP-binding cassette sub-family F member 1 OS=Homo sapiens OX=9606 GN=ABCF1 PE=1 SV=2	ABCF1_HUMAN	ABCF1	96 kDa	Homo sapiens	19	27	36
141	E3 ubiquitin-protein ligase MYCBP2 OS=Homo sapiens OX=9606 GN=MYCBP2 PE=1 SV=4	MYCB2_HUMAN	MYCBP2	514 kDa	Homo sapiens	7	19	26
142	Pyrroline-5-carboxylate reductase 2 OS=Homo sapiens OX=9606 GN=PYCR2 PE=1 SV=1	P5CR2_HUMAN	PYCR2	34 kDa	Homo sapiens	26	25	29
143	Amyloid-beta precursor protein OS=Homo sapiens OX=9606 GN=APP PE=1 SV=3	A4_HUMAN	APP	87 kDa	Homo sapiens	24	33	29
144	Nucleolar RNA helicase 2 OS=Homo sapiens OX=9606 GN=DDX21 PE=1 SV=5	DDX21_HUMAN	DDX21	87 kDa	Homo sapiens	25	28	31
145	60S ribosomal protein L4 OS=Homo sapiens OX=9606 GN=RPL4 PE=1 SV=5	RL4_HUMAN	RPL4	48 kDa	Homo sapiens	24	31	23
146	DNA (cytosine-5)-methyltransferase 1 OS=Homo sapiens OX=9606 GN=DNMT1 PE=1 SV=2	DNMT1_HUMAN	DNMT1	183 kDa	Homo sapiens	11	18	30
147	Protein transport protein Sec24B OS=Homo sapiens OX=9606 GN=SEC24B PE=1 SV=2	SC24B_HUMAN	SEC24B	137 kDa	Homo sapiens	12	26	28
148	Elongin-C OS=Homo sapiens OX=9606 GN=ELOC PE=1 SV=1	ELOC_HUMAN	ELOC	12 kDa	Homo sapiens	7	55	29
149	40S ribosomal protein S5 OS=Homo sapiens OX=9606 GN=RPS5 PE=1 SV=4	RS5_HUMAN	RPS5	23 kDa	Homo sapiens	23	37	35
150	Eukaryotic translation initiation factor 2A OS=Homo sapiens OX=9606 GN=EIF2A PE=1 SV=3	EIF2A_HUMAN	EIF2A	65 kDa	Homo sapiens	17	27	24
151	Heat shock protein HSP 90-beta OS=Homo sapiens OX=9606 GN=HSP90AB1 PE=1 SV=4	HS90B_HUMAN	HSP90AB1	83 kDa	Homo sapiens	19	22	30
152	Serine/arginine-rich splicing factor 1 OS=Homo sapiens OX=9606 GN=SRSF1 PE=1 SV=2	SRSF1_HUMAN	SRSF1	28 kDa	Homo sapiens	21	29	27
153	Double-stranded RNA-binding protein Staufen homolog 1 OS=Homo sapiens OX=9606 GN=STAU1 PE=1 SV=2	STAU1_HUMAN	STAU1	63 kDa	Homo sapiens	18	31	36
154	Serine/arginine-rich splicing factor 2 OS=Homo sapiens OX=9606 GN=SRSF2 PE=1 SV=4	SRSF2_HUMAN	SRSF2	25 kDa	Homo sapiens	29	39	37
155	Cytoskeleton-associated protein 4 OS=Homo sapiens OX=9606 GN=CKAP4 PE=1 SV=2	CKAP4_HUMAN	CKAP4	66 kDa	Homo sapiens	17	25	34
156	PDZ domain-containing protein GIPC1 OS=Homo sapiens OX=9606 GN=GIPC1 PE=1 SV=2	GIPC1_HUMAN	GIPC1	36 kDa	Homo sapiens	25	26	27
157	Eukaryotic translation initiation factor 2 subunit 3 OS=Homo sapiens OX=9606 GN=EIF2S3 PE=1 SV=3	IF2G_HUMAN	EIF2S3	51 kDa	Homo sapiens	16	24	31
158	40S ribosomal protein S10 OS=Homo sapiens OX=9606 GN=RPS10 PE=1 SV=1	RS10_HUMAN	RPS10	19 kDa	Homo sapiens	15	29	28
159	Squamous cell carcinoma antigen recognized by T-cells 3 OS=Homo sapiens OX=9606 GN=SART3 PE=1 SV=1	SART3_HUMAN	SART3	110 kDa	Homo sapiens	15	26	28
160	Desmoplakin OS=Homo sapiens OX=9606 GN=DSP PE=1 SV=3	DESP_HUMAN	DSP	332 kDa	Homo sapiens	14	8	17
161	Trifunctional enzyme subunit alpha, mitochondrial OS=Homo sapiens OX=9606 GN=HADHA PE=1 SV=2	ECHA_HUMAN	HADHA	83 kDa	Homo sapiens	11	32	29
162	Eukaryotic translation initiation factor 3 subunit E OS=Homo sapiens OX=9606 GN=EIF3E PE=1 SV=1	EIF3E_HUMAN	EIF3E	52 kDa	Homo sapiens	32	24	25
163	Heterogeneous nuclear ribonucleoprotein A0 OS=Homo sapiens OX=9606 GN=HNRNPA0 PE=1 SV=1	ROA0_HUMAN	HNRNPA0	31 kDa	Homo sapiens	11	40	42
164	40S ribosomal protein SA OS=Homo sapiens OX=9606 GN=RPSA PE=1 SV=4	RSSA_HUMAN	RPSA	33 kDa	Homo sapiens	18	32	35
165	Q8WZ42|TITIN_HUMAN-DECOY	Q8WZ42|TITIN_HUMAN-DECOY		?	Homo sapiens	0	0	2
166	Activating signal cointegrator 1 complex subunit 3 OS=Homo sapiens OX=9606 GN=ASCC3 PE=1 SV=3	ASCC3_HUMAN	ASCC3	251 kDa	Homo sapiens	10	26	27
167	28S ribosomal protein S9, mitochondrial OS=Homo sapiens OX=9606 GN=MRPS9 PE=1 SV=2	RT09_HUMAN	MRPS9	46 kDa	Homo sapiens	15	29	31
168	Constitutive coactivator of PPAR-gamma-like protein 2 OS=Homo sapiens OX=9606 GN=FAM120C PE=1 SV=3	F120C_HUMAN	FAM120C	121 kDa	Homo sapiens	19	29	27
169	FAST kinase domain-containing protein 2, mitochondrial OS=Homo sapiens OX=9606 GN=FASTKD2 PE=1 SV=1	FAKD2_HUMAN	FASTKD2	81 kDa	Homo sapiens	17	28	30
170	Transcription termination factor 3, mitochondrial OS=Homo sapiens OX=9606 GN=MTERF3 PE=1 SV=2	MTEF3_HUMAN	MTERF3	48 kDa	Homo sapiens	21	24	21
171	Zinc finger CCCH domain-containing protein 7A OS=Homo sapiens OX=9606 GN=ZC3H7A PE=1 SV=1	Z3H7A_HUMAN	ZC3H7A	111 kDa	Homo sapiens	16	27	28
172	Pre-mRNA-processing factor 39 OS=Homo sapiens OX=9606 GN=PRPF39 PE=1 SV=3	PRP39_HUMAN	PRPF39	78 kDa	Homo sapiens	15	26	30
173	T-complex protein 1 subunit gamma OS=Homo sapiens OX=9606 GN=CCT3 PE=1 SV=4	TCPG_HUMAN	CCT3	61 kDa	Homo sapiens	11	18	22
174	Eukaryotic translation initiation factor 2 subunit 1 OS=Homo sapiens OX=9606 GN=EIF2S1 PE=1 SV=3	IF2A_HUMAN	EIF2S1	36 kDa	Homo sapiens	17	23	28
175	Cleavage and polyadenylation specificity factor subunit 6 OS=Homo sapiens OX=9606 GN=CPSF6 PE=1 SV=2	CPSF6_HUMAN	CPSF6	59 kDa	Homo sapiens	15	31	28
176	tRNA (cytosine(34)-C(5))-methyltransferase OS=Homo sapiens OX=9606 GN=NSUN2 PE=1 SV=2	NSUN2_HUMAN	NSUN2	86 kDa	Homo sapiens	7	24	25
177	Protein transport protein Sec23A OS=Homo sapiens OX=9606 GN=SEC23A PE=1 SV=2	SC23A_HUMAN	SEC23A	86 kDa	Homo sapiens	20	28	28
178	Acyl-coenzyme A thioesterase 9, mitochondrial OS=Homo sapiens OX=9606 GN=ACOT9 PE=1 SV=2	ACOT9_HUMAN	ACOT9	50 kDa	Homo sapiens	11	31	30
179	60S ribosomal protein L27 OS=Homo sapiens OX=9606 GN=RPL27 PE=1 SV=2	RL27_HUMAN	RPL27	16 kDa	Homo sapiens	26	25	20
180	Structural maintenance of chromosomes protein 1A OS=Homo sapiens OX=9606 GN=SMC1A PE=1 SV=2	SMC1A_HUMAN	SMC1A	143 kDa	Homo sapiens	11	22	23
181	Pre-rRNA-processing protein TSR1 homolog OS=Homo sapiens OX=9606 GN=TSR1 PE=1 SV=1	TSR1_HUMAN	TSR1	92 kDa	Homo sapiens	8	23	21
182	Serine/threonine-protein phosphatase 6 regulatory subunit 3 OS=Homo sapiens OX=9606 GN=PPP6R3 PE=1 SV=2	PP6R3_HUMAN	PPP6R3	98 kDa	Homo sapiens	3	35	34
183	60S ribosomal protein L17 OS=Homo sapiens OX=9606 GN=RPL17 PE=1 SV=3	RL17_HUMAN	RPL17	21 kDa	Homo sapiens	9	25	30
184	Structural maintenance of chromosomes protein 3 OS=Homo sapiens OX=9606 GN=SMC3 PE=1 SV=2	SMC3_HUMAN	SMC3	142 kDa	Homo sapiens	7	28	26
185	Serine-threonine kinase receptor-associated protein OS=Homo sapiens OX=9606 GN=STRAP PE=1 SV=1	STRAP_HUMAN	STRAP	38 kDa	Homo sapiens	18	30	33
186	ATP-binding cassette sub-family F member 2 OS=Homo sapiens OX=9606 GN=ABCF2 PE=1 SV=2	ABCF2_HUMAN	ABCF2	71 kDa	Homo sapiens	7	22	23
187	DNA damage-binding protein 1 OS=Homo sapiens OX=9606 GN=DDB1 PE=1 SV=1	DDB1_HUMAN	DDB1	127 kDa	Homo sapiens	12	14	17
188	40S ribosomal protein S19 OS=Homo sapiens OX=9606 GN=RPS19 PE=1 SV=2	RS19_HUMAN	RPS19	16 kDa	Homo sapiens	22	23	20
189	Trifunctional enzyme subunit beta, mitochondrial OS=Homo sapiens OX=9606 GN=HADHB PE=1 SV=3	ECHB_HUMAN	HADHB	51 kDa	Homo sapiens	11	25	24
190	28S ribosomal protein S22, mitochondrial OS=Homo sapiens OX=9606 GN=MRPS22 PE=1 SV=1	RT22_HUMAN	MRPS22	41 kDa	Homo sapiens	19	23	27
191	Lysine--tRNA ligase OS=Homo sapiens OX=9606 GN=KARS PE=1 SV=3	SYK_HUMAN	KARS	68 kDa	Homo sapiens	13	16	24
192	DIS3-like exonuclease 2 OS=Homo sapiens OX=9606 GN=DIS3L2 PE=1 SV=4	DI3L2_HUMAN	DIS3L2	99 kDa	Homo sapiens	11	23	17
193	40S ribosomal protein S14 OS=Homo sapiens OX=9606 GN=RPS14 PE=1 SV=3	RS14_HUMAN	RPS14	16 kDa	Homo sapiens	29	22	30
194	28S ribosomal protein S27, mitochondrial OS=Homo sapiens OX=9606 GN=MRPS27 PE=1 SV=3	RT27_HUMAN	MRPS27	48 kDa	Homo sapiens	16	23	23
195	40S ribosomal protein S15 OS=Homo sapiens OX=9606 GN=RPS15 PE=1 SV=2	RS15_HUMAN	RPS15	17 kDa	Homo sapiens	5	15	18
196	CUGBP Elav-like family member 1 OS=Homo sapiens OX=9606 GN=CELF1 PE=1 SV=2	CELF1_HUMAN	CELF1	52 kDa	Homo sapiens	14	31	25
197	Probable ATP-dependent RNA helicase DDX6 OS=Homo sapiens OX=9606 GN=DDX6 PE=1 SV=2	DDX6_HUMAN	DDX6	54 kDa	Homo sapiens	15	21	23
198	Eukaryotic translation initiation factor 2 subunit 2 OS=Homo sapiens OX=9606 GN=EIF2S2 PE=1 SV=2	IF2B_HUMAN	EIF2S2	38 kDa	Homo sapiens	16	27	23
199	Kinesin-like protein KIFC1 OS=Homo sapiens OX=9606 GN=KIFC1 PE=1 SV=2	KIFC1_HUMAN	KIFC1	74 kDa	Homo sapiens	11	21	22
200	60S ribosomal protein L18 OS=Homo sapiens OX=9606 GN=RPL18 PE=1 SV=2	RL18_HUMAN	RPL18	22 kDa	Homo sapiens	22	25	23
201	Actin, cytoplasmic 2 OS=Homo sapiens OX=9606 GN=ACTG1 PE=1 SV=1	ACTG_HUMAN	ACTG1	42 kDa	Homo sapiens	22	25	25
202	Nitric oxide-associated protein 1 OS=Homo sapiens OX=9606 GN=NOA1 PE=1 SV=2	NOA1_HUMAN	NOA1	78 kDa	Homo sapiens	6	22	26
203	Poly [ADP-ribose] polymerase 1 OS=Homo sapiens OX=9606 GN=PARP1 PE=1 SV=4	PARP1_HUMAN	PARP1	113 kDa	Homo sapiens	11	25	23
204	S1 RNA-binding domain-containing protein 1 OS=Homo sapiens OX=9606 GN=SRBD1 PE=1 SV=2	SRBD1_HUMAN	SRBD1	112 kDa	Homo sapiens	8	17	19
205	DNA replication licensing factor MCM3 OS=Homo sapiens OX=9606 GN=MCM3 PE=1 SV=3	MCM3_HUMAN	MCM3	91 kDa	Homo sapiens	12	24	27
206	GTP-binding protein 2 OS=Homo sapiens OX=9606 GN=GTPBP2 PE=1 SV=1	GTPB2_HUMAN	GTPBP2	66 kDa	Homo sapiens	0	0	2
207	Cullin-5 OS=Homo sapiens OX=9606 GN=CUL5 PE=1 SV=4	CUL5_HUMAN	CUL5	91 kDa	Homo sapiens	0	65	0
208	Annexin A2 OS=Homo sapiens OX=9606 GN=ANXA2 PE=1 SV=2	ANXA2_HUMAN	ANXA2	39 kDa	Homo sapiens	11	20	23
209	Aspartyl/asparaginyl beta-hydroxylase OS=Homo sapiens OX=9606 GN=ASPH PE=1 SV=3	ASPH_HUMAN	ASPH	86 kDa	Homo sapiens	14	20	16
210	Cleavage and polyadenylation specificity factor subunit 5 OS=Homo sapiens OX=9606 GN=NUDT21 PE=1 SV=1	CPSF5_HUMAN	NUDT21	26 kDa	Homo sapiens	13	22	18
211	60S ribosomal protein L7 OS=Homo sapiens OX=9606 GN=RPL7 PE=1 SV=1	RL7_HUMAN	RPL7	29 kDa	Homo sapiens	23	20	17
212	40S ribosomal protein S16 OS=Homo sapiens OX=9606 GN=RPS16 PE=1 SV=2	RS16_HUMAN	RPS16	16 kDa	Homo sapiens	14	24	17
213	40S ribosomal protein S9 OS=Homo sapiens OX=9606 GN=RPS9 PE=1 SV=3	RS9_HUMAN	RPS9	23 kDa	Homo sapiens	14	20	21
214	28S ribosomal protein S29, mitochondrial OS=Homo sapiens OX=9606 GN=DAP3 PE=1 SV=1	RT29_HUMAN	DAP3	46 kDa	Homo sapiens	28	20	23
215	Y-box-binding protein 3 OS=Homo sapiens OX=9606 GN=YBX3 PE=1 SV=4	YBOX3_HUMAN	YBX3	40 kDa	Homo sapiens	49	151	157
216	Replication protein A 14 kDa subunit OS=Homo sapiens OX=9606 GN=RPA3 PE=1 SV=1	RFA3_HUMAN	RPA3	14 kDa	Homo sapiens	7	33	35
217	DNA-directed RNA polymerase, mitochondrial OS=Homo sapiens OX=9606 GN=POLRMT PE=1 SV=2	RPOM_HUMAN	POLRMT	139 kDa	Homo sapiens	11	23	21
218	40S ribosomal protein S18 OS=Homo sapiens OX=9606 GN=RPS18 PE=1 SV=3	RS18_HUMAN	RPS18	18 kDa	Homo sapiens	20	18	17
219	40S ribosomal protein S24 OS=Homo sapiens OX=9606 GN=RPS24 PE=1 SV=1	RS24_HUMAN	RPS24	15 kDa	Homo sapiens	11	21	28
220	Clathrin heavy chain 1 OS=Homo sapiens OX=9606 GN=CLTC PE=1 SV=5	CLH1_HUMAN	CLTC	192 kDa	Homo sapiens	7	20	20
221	Protein FAM98B OS=Homo sapiens OX=9606 GN=FAM98B PE=1 SV=2	FA98B_HUMAN	FAM98B	46 kDa	Homo sapiens	12	28	18
222	Cellular tumor antigen p53 OS=Homo sapiens OX=9606 GN=TP53 PE=1 SV=4	P53_HUMAN	TP53	44 kDa	Homo sapiens	14	19	25
223	Transcriptional activator protein Pur-alpha OS=Homo sapiens OX=9606 GN=PURA PE=1 SV=2	PURA_HUMAN	PURA	35 kDa	Homo sapiens	11	20	21
224	60S ribosomal protein L23a OS=Homo sapiens OX=9606 GN=RPL23A PE=1 SV=1	RL23A_HUMAN	RPL23A	18 kDa	Homo sapiens	19	20	24
225	39S ribosomal protein L11, mitochondrial OS=Homo sapiens OX=9606 GN=MRPL11 PE=1 SV=1	RM11_HUMAN	MRPL11	21 kDa	Homo sapiens	21	20	22
226	Eukaryotic initiation factor 4A-III OS=Homo sapiens OX=9606 GN=EIF4A3 PE=1 SV=4	IF4A3_HUMAN	EIF4A3	47 kDa	Homo sapiens	16	17	18
227	Galectin-3-binding protein OS=Homo sapiens OX=9606 GN=LGALS3BP PE=1 SV=1	LG3BP_HUMAN	LGALS3BP	65 kDa	Homo sapiens	17	22	23
228	rRNA methyltransferase 3, mitochondrial OS=Homo sapiens OX=9606 GN=MRM3 PE=1 SV=2	MRM3_HUMAN	MRM3	47 kDa	Homo sapiens	13	17	14
229	Poly(rC)-binding protein 1 OS=Homo sapiens OX=9606 GN=PCBP1 PE=1 SV=2	PCBP1_HUMAN	PCBP1	37 kDa	Homo sapiens	17	26	25
230	Keratin, type I cytoskeletal 14 OS=Homo sapiens OX=9606 GN=KRT14 PE=1 SV=4	K1C14_HUMAN	KRT14	52 kDa	Homo sapiens	40	31	36
231	RNA-binding protein EWS OS=Homo sapiens OX=9606 GN=EWSR1 PE=1 SV=1	EWS_HUMAN	EWSR1	68 kDa	Homo sapiens	16	18	19
232	Keratin, type II cytoskeletal 6A OS=Homo sapiens OX=9606 GN=KRT6A PE=1 SV=3	K2C6A_HUMAN	KRT6A	60 kDa	Homo sapiens	39	43	51
233	Polyribonucleotide nucleotidyltransferase 1, mitochondrial OS=Homo sapiens OX=9606 GN=PNPT1 PE=1 SV=2	PNPT1_HUMAN	PNPT1	86 kDa	Homo sapiens	9	12	15
234	Arginine--tRNA ligase, cytoplasmic OS=Homo sapiens OX=9606 GN=RARS PE=1 SV=2	SYRC_HUMAN	RARS	75 kDa	Homo sapiens	10	12	23
235	Putative ATP-dependent RNA helicase DHX57 OS=Homo sapiens OX=9606 GN=DHX57 PE=1 SV=2	DHX57_HUMAN	DHX57	156 kDa	Homo sapiens	8	15	16
236	Putative RNA-binding protein Luc7-like 2 OS=Homo sapiens OX=9606 GN=LUC7L2 PE=1 SV=2	LC7L2_HUMAN	LUC7L2	47 kDa	Homo sapiens	11	19	17
237	Small nuclear ribonucleoprotein-associated proteins B and B' OS=Homo sapiens OX=9606 GN=SNRPB PE=1 SV=2	RSMB_HUMAN	SNRPB	25 kDa	Homo sapiens	23	19	19
238	DNA topoisomerase 1 OS=Homo sapiens OX=9606 GN=TOP1 PE=1 SV=2	TOP1_HUMAN	TOP1	91 kDa	Homo sapiens	10	16	17
239	Catenin delta-1 OS=Homo sapiens OX=9606 GN=CTNND1 PE=1 SV=1	CTND1_HUMAN	CTNND1	108 kDa	Homo sapiens	8	20	19
240	Eukaryotic translation initiation factor 3 subunit D OS=Homo sapiens OX=9606 GN=EIF3D PE=1 SV=1	EIF3D_HUMAN	EIF3D	64 kDa	Homo sapiens	6	19	25
241	RNA-binding protein Musashi homolog 2 OS=Homo sapiens OX=9606 GN=MSI2 PE=1 SV=1	MSI2H_HUMAN	MSI2	35 kDa	Homo sapiens	10	19	16
242	Nuclear cap-binding protein subunit 1 OS=Homo sapiens OX=9606 GN=NCBP1 PE=1 SV=1	NCBP1_HUMAN	NCBP1	92 kDa	Homo sapiens	12	16	16
243	Serine/threonine-protein phosphatase PGAM5, mitochondrial OS=Homo sapiens OX=9606 GN=PGAM5 PE=1 SV=2	PGAM5_HUMAN	PGAM5	32 kDa	Homo sapiens	14	16	18
244	Aspartate--tRNA ligase, cytoplasmic OS=Homo sapiens OX=9606 GN=DARS PE=1 SV=2	SYDC_HUMAN	DARS	57 kDa	Homo sapiens	4	13	19
245	DNA topoisomerase 2-alpha OS=Homo sapiens OX=9606 GN=TOP2A PE=1 SV=3	TOP2A_HUMAN	TOP2A	174 kDa	Homo sapiens	4	12	21
246	40S ribosomal protein S6 OS=Homo sapiens OX=9606 GN=RPS6 PE=1 SV=1	RS6_HUMAN	RPS6	29 kDa	Homo sapiens	17	29	26
247	RCC1-like G exchanging factor-like protein OS=Homo sapiens OX=9606 GN=RCC1L PE=1 SV=2	RCC1L_HUMAN	RCC1L	50 kDa	Homo sapiens	15	20	18
248	Heterogeneous nuclear ribonucleoprotein A/B OS=Homo sapiens OX=9606 GN=HNRNPAB PE=1 SV=2	ROAA_HUMAN	HNRNPAB	36 kDa	Homo sapiens	20	26	22
249	Serine/threonine-protein phosphatase 6 regulatory ankyrin repeat subunit A OS=Homo sapiens OX=9606 GN=ANKRD28 PE=1 SV=5	ANR28_HUMAN	ANKRD28	113 kDa	Homo sapiens	0	29	28
250	Receptor of activated protein C kinase 1 OS=Homo sapiens OX=9606 GN=RACK1 PE=1 SV=3	RACK1_HUMAN	RACK1	35 kDa	Homo sapiens	11	16	28
251	Mitochondrial mRNA pseudouridine synthase RPUSD3 OS=Homo sapiens OX=9606 GN=RPUSD3 PE=1 SV=3	RUSD3_HUMAN	RPUSD3	38 kDa	Homo sapiens	10	15	18
252	Mitochondrial mRNA pseudouridine synthase TRUB2 OS=Homo sapiens OX=9606 GN=TRUB2 PE=1 SV=1	TRUB2_HUMAN	TRUB2	37 kDa	Homo sapiens	20	21	19
253	E3 ubiquitin-protein ligase HERC2 OS=Homo sapiens OX=9606 GN=HERC2 PE=1 SV=2	HERC2_HUMAN	HERC2	527 kDa	Homo sapiens	0	11	18
254	AP-2 complex subunit alpha-1 OS=Homo sapiens OX=9606 GN=AP2A1 PE=1 SV=3	AP2A1_HUMAN	AP2A1	108 kDa	Homo sapiens	5	18	12
255	Glutamate dehydrogenase 1, mitochondrial OS=Homo sapiens OX=9606 GN=GLUD1 PE=1 SV=2	DHE3_HUMAN	GLUD1	61 kDa	Homo sapiens	10	18	19
256	39S ribosomal protein L15, mitochondrial OS=Homo sapiens OX=9606 GN=MRPL15 PE=1 SV=1	RM15_HUMAN	MRPL15	33 kDa	Homo sapiens	14	18	15
257	Small nuclear ribonucleoprotein Sm D2 OS=Homo sapiens OX=9606 GN=SNRPD2 PE=1 SV=1	SMD2_HUMAN	SNRPD2	14 kDa	Homo sapiens	8	18	20
258	Nucleolysin TIA-1 isoform p40 OS=Homo sapiens OX=9606 GN=TIA1 PE=1 SV=3	TIA1_HUMAN	TIA1	43 kDa	Homo sapiens	28	34	33
259	Cytoskeleton-associated protein 5 OS=Homo sapiens OX=9606 GN=CKAP5 PE=1 SV=3	CKAP5_HUMAN	CKAP5	226 kDa	Homo sapiens	2	15	22
260	Interferon-induced, double-stranded RNA-activated protein kinase OS=Homo sapiens OX=9606 GN=EIF2AK2 PE=1 SV=2	E2AK2_HUMAN	EIF2AK2	62 kDa	Homo sapiens	11	18	14
261	Elongation factor Tu, mitochondrial OS=Homo sapiens OX=9606 GN=TUFM PE=1 SV=2	EFTU_HUMAN	TUFM	50 kDa	Homo sapiens	6	13	25
262	Splicing factor 3B subunit 3 OS=Homo sapiens OX=9606 GN=SF3B3 PE=1 SV=4	SF3B3_HUMAN	SF3B3	136 kDa	Homo sapiens	7	11	16
263	SRA stem-loop-interacting RNA-binding protein, mitochondrial OS=Homo sapiens OX=9606 GN=SLIRP PE=1 SV=1	SLIRP_HUMAN	SLIRP	12 kDa	Homo sapiens	10	12	22
264	U1 small nuclear ribonucleoprotein A OS=Homo sapiens OX=9606 GN=SNRPA PE=1 SV=3	SNRPA_HUMAN	SNRPA	31 kDa	Homo sapiens	11	19	20
265	SRSF protein kinase 1 OS=Homo sapiens OX=9606 GN=SRPK1 PE=1 SV=2	SRPK1_HUMAN	SRPK1	74 kDa	Homo sapiens	7	21	22
266	ATP-dependent DNA/RNA helicase DHX36 OS=Homo sapiens OX=9606 GN=DHX36 PE=1 SV=2	DHX36_HUMAN	DHX36	115 kDa	Homo sapiens	9	14	16
267	Lysyl oxidase homolog 2 OS=Homo sapiens OX=9606 GN=LOXL2 PE=1 SV=1	LOXL2_HUMAN	LOXL2	87 kDa	Homo sapiens	18	17	10
268	60S ribosomal protein L30 OS=Homo sapiens OX=9606 GN=RPL30 PE=1 SV=2	RL30_HUMAN	RPL30	13 kDa	Homo sapiens	14	23	22
269	39S ribosomal protein L50, mitochondrial OS=Homo sapiens OX=9606 GN=MRPL50 PE=1 SV=2	RM50_HUMAN	MRPL50	18 kDa	Homo sapiens	12	28	13
270	DAZ-associated protein 1 OS=Homo sapiens OX=9606 GN=DAZAP1 PE=1 SV=1	DAZP1_HUMAN	DAZAP1	43 kDa	Homo sapiens	9	15	18
271	Gem-associated protein 4 OS=Homo sapiens OX=9606 GN=GEMIN4 PE=1 SV=2	GEMI4_HUMAN	GEMIN4	120 kDa	Homo sapiens	4	11	15
272	Transcription activator BRG1 OS=Homo sapiens OX=9606 GN=SMARCA4 PE=1 SV=2	SMCA4_HUMAN	SMARCA4	185 kDa	Homo sapiens	5	14	20
273	60S ribosomal protein L13 OS=Homo sapiens OX=9606 GN=RPL13 PE=1 SV=4	RL13_HUMAN	RPL13	24 kDa	Homo sapiens	14	13	11
274	Splicing factor U2AF 35 kDa subunit OS=Homo sapiens OX=9606 GN=U2AF1 PE=1 SV=3	U2AF1_HUMAN (+1)	U2AF1	28 kDa	Homo sapiens	9	24	21
275	116 kDa U5 small nuclear ribonucleoprotein component OS=Homo sapiens OX=9606 GN=EFTUD2 PE=1 SV=1	U5S1_HUMAN	EFTUD2	109 kDa	Homo sapiens	5	7	16
276	Eukaryotic translation initiation factor 3 subunit G OS=Homo sapiens OX=9606 GN=EIF3G PE=1 SV=2	EIF3G_HUMAN	EIF3G	36 kDa	Homo sapiens	14	16	17
277	Peroxiredoxin-1 OS=Homo sapiens OX=9606 GN=PRDX1 PE=1 SV=1	PRDX1_HUMAN	PRDX1	22 kDa	Homo sapiens	9	18	21
278	Ubiquitin-40S ribosomal protein S27a OS=Homo sapiens OX=9606 GN=RPS27A PE=1 SV=2	RS27A_HUMAN	RPS27A	18 kDa	Homo sapiens	6	15	22
279	40S ribosomal protein S7 OS=Homo sapiens OX=9606 GN=RPS7 PE=1 SV=1	RS7_HUMAN	RPS7	22 kDa	Homo sapiens	5	10	11
280	Signal recognition particle 14 kDa protein OS=Homo sapiens OX=9606 GN=SRP14 PE=1 SV=2	SRP14_HUMAN	SRP14	15 kDa	Homo sapiens	5	24	24
281	T-complex protein 1 subunit eta OS=Homo sapiens OX=9606 GN=CCT7 PE=1 SV=2	TCPH_HUMAN	CCT7	59 kDa	Homo sapiens	7	10	15
282	DnaJ homolog subfamily C member 13 OS=Homo sapiens OX=9606 GN=DNAJC13 PE=1 SV=5	DJC13_HUMAN	DNAJC13	254 kDa	Homo sapiens	2	15	13
283	Synaptic functional regulator FMR1 OS=Homo sapiens OX=9606 GN=FMR1 PE=1 SV=1	FMR1_HUMAN	FMR1	71 kDa	Homo sapiens	15	28	29
284	Progranulin OS=Homo sapiens OX=9606 GN=GRN PE=1 SV=2	GRN_HUMAN	GRN	64 kDa	Homo sapiens	24	13	13
285	G-rich sequence factor 1 OS=Homo sapiens OX=9606 GN=GRSF1 PE=1 SV=3	GRSF1_HUMAN	GRSF1	53 kDa	Homo sapiens	7	12	16
286	Replication protein A 32 kDa subunit OS=Homo sapiens OX=9606 GN=RPA2 PE=1 SV=1	RFA2_HUMAN	RPA2	29 kDa	Homo sapiens	7	16	19
287	60S ribosomal protein L13a OS=Homo sapiens OX=9606 GN=RPL13A PE=1 SV=2	RL13A_HUMAN	RPL13A	24 kDa	Homo sapiens	17	13	10
288	40S ribosomal protein S12 OS=Homo sapiens OX=9606 GN=RPS12 PE=1 SV=3	RS12_HUMAN	RPS12	15 kDa	Homo sapiens	9	23	25
289	E3 ubiquitin-protein ligase SMURF2 OS=Homo sapiens OX=9606 GN=SMURF2 PE=1 SV=1	SMUF2_HUMAN	SMURF2	86 kDa	Homo sapiens	4	13	17
290	Fatty acid synthase OS=Homo sapiens OX=9606 GN=FASN PE=1 SV=3	FAS_HUMAN	FASN	273 kDa	Homo sapiens	0	13	22
291	DnaJ homolog subfamily C member 10 OS=Homo sapiens OX=9606 GN=DNAJC10 PE=1 SV=2	DJC10_HUMAN	DNAJC10	91 kDa	Homo sapiens	11	14	21
292	Glycogen debranching enzyme OS=Homo sapiens OX=9606 GN=AGL PE=1 SV=3	GDE_HUMAN	AGL	175 kDa	Homo sapiens	9	13	12
293	Neugrin OS=Homo sapiens OX=9606 GN=NGRN PE=1 SV=2	NGRN_HUMAN	NGRN	32 kDa	Homo sapiens	8	16	12
294	60S ribosomal protein L26 OS=Homo sapiens OX=9606 GN=RPL26 PE=1 SV=1	RL26_HUMAN	RPL26	17 kDa	Homo sapiens	15	17	18
295	60S ribosomal protein L9 OS=Homo sapiens OX=9606 GN=RPL9 PE=1 SV=1	RL9_HUMAN	RPL9	22 kDa	Homo sapiens	10	18	19
296	T-complex protein 1 subunit theta OS=Homo sapiens OX=9606 GN=CCT8 PE=1 SV=4	TCPQ_HUMAN	CCT8	60 kDa	Homo sapiens	10	13	22
297	Exosome complex exonuclease RRP44 OS=Homo sapiens OX=9606 GN=DIS3 PE=1 SV=2	RRP44_HUMAN	DIS3	109 kDa	Homo sapiens	8	18	13
298	Eukaryotic initiation factor 4A-I OS=Homo sapiens OX=9606 GN=EIF4A1 PE=1 SV=1	IF4A1_HUMAN	EIF4A1	46 kDa	Homo sapiens	8	14	20
299	28S ribosomal protein S34, mitochondrial OS=Homo sapiens OX=9606 GN=MRPS34 PE=1 SV=2	RT34_HUMAN	MRPS34	26 kDa	Homo sapiens	8	7	10
300	60S ribosomal protein L10 OS=Homo sapiens OX=9606 GN=RPL10 PE=1 SV=4	RL10_HUMAN	RPL10	25 kDa	Homo sapiens	11	19	14
301	Structural maintenance of chromosomes protein 4 OS=Homo sapiens OX=9606 GN=SMC4 PE=1 SV=2	SMC4_HUMAN	SMC4	147 kDa	Homo sapiens	9	14	15
302	Sorting nexin-9 OS=Homo sapiens OX=9606 GN=SNX9 PE=1 SV=1	SNX9_HUMAN	SNX9	67 kDa	Homo sapiens	9	13	17
303	T-complex protein 1 subunit epsilon OS=Homo sapiens OX=9606 GN=CCT5 PE=1 SV=1	TCPE_HUMAN	CCT5	60 kDa	Homo sapiens	5	11	19
304	Sodium/potassium-transporting ATPase subunit alpha-1 OS=Homo sapiens OX=9606 GN=ATP1A1 PE=1 SV=1	AT1A1_HUMAN	ATP1A1	113 kDa	Homo sapiens	6	14	17
305	DNA replication licensing factor MCM5 OS=Homo sapiens OX=9606 GN=MCM5 PE=1 SV=5	MCM5_HUMAN	MCM5	82 kDa	Homo sapiens	3	13	15
306	Nuclear receptor coactivator 5 OS=Homo sapiens OX=9606 GN=NCOA5 PE=1 SV=2	NCOA5_HUMAN	NCOA5	66 kDa	Homo sapiens	11	15	8
307	Nucleolar GTP-binding protein 1 OS=Homo sapiens OX=9606 GN=GTPBP4 PE=1 SV=3	NOG1_HUMAN	GTPBP4	74 kDa	Homo sapiens	5	14	16
308	Probable ubiquitin carboxyl-terminal hydrolase FAF-X OS=Homo sapiens OX=9606 GN=USP9X PE=1 SV=3	USP9X_HUMAN	USP9X	292 kDa	Homo sapiens	5	8	12
309	AP-2 complex subunit beta OS=Homo sapiens OX=9606 GN=AP2B1 PE=1 SV=1	AP2B1_HUMAN	AP2B1	105 kDa	Homo sapiens	2	18	15
310	Histone H4 OS=Homo sapiens OX=9606 GN=HIST1H4A PE=1 SV=2	H4_HUMAN	HIST1H4A	11 kDa	Homo sapiens	21	14	10
311	Kinesin-like protein KIF2A OS=Homo sapiens OX=9606 GN=KIF2A PE=1 SV=3	KIF2A_HUMAN	KIF2A	80 kDa	Homo sapiens	9	17	15
312	Protein mono-ADP-ribosyltransferase PARP12 OS=Homo sapiens OX=9606 GN=PARP12 PE=1 SV=1	PAR12_HUMAN	PARP12	79 kDa	Homo sapiens	9	19	11
313	60S ribosomal protein L21 OS=Homo sapiens OX=9606 GN=RPL21 PE=1 SV=2	RL21_HUMAN	RPL21	19 kDa	Homo sapiens	4	12	11
314	Structural maintenance of chromosomes protein 2 OS=Homo sapiens OX=9606 GN=SMC2 PE=1 SV=2	SMC2_HUMAN	SMC2	136 kDa	Homo sapiens	3	19	15
315	T-complex protein 1 subunit alpha OS=Homo sapiens OX=9606 GN=TCP1 PE=1 SV=1	TCPA_HUMAN	TCP1	60 kDa	Homo sapiens	6	12	21
316	Zinc finger RNA-binding protein OS=Homo sapiens OX=9606 GN=ZFR PE=1 SV=2	ZFR_HUMAN	ZFR	117 kDa	Homo sapiens	12	10	14
317	Histone-arginine methyltransferase CARM1 OS=Homo sapiens OX=9606 GN=CARM1 PE=1 SV=3	CARM1_HUMAN	CARM1	66 kDa	Homo sapiens	14	12	15
318	Cytoplasmic FMR1-interacting protein 1 OS=Homo sapiens OX=9606 GN=CYFIP1 PE=1 SV=1	CYFP1_HUMAN	CYFIP1	145 kDa	Homo sapiens	3	14	13
319	Eukaryotic translation initiation factor 3 subunit M OS=Homo sapiens OX=9606 GN=EIF3M PE=1 SV=1	EIF3M_HUMAN	EIF3M	43 kDa	Homo sapiens	9	16	16
320	Ras GTPase-activating protein-binding protein 2 OS=Homo sapiens OX=9606 GN=G3BP2 PE=1 SV=2	G3BP2_HUMAN	G3BP2	54 kDa	Homo sapiens	8	15	19
321	Splicing factor 1 OS=Homo sapiens OX=9606 GN=SF1 PE=1 SV=4	SF01_HUMAN	SF1	68 kDa	Homo sapiens	8	11	10
322	Tight junction protein ZO-1 OS=Homo sapiens OX=9606 GN=TJP1 PE=1 SV=3	ZO1_HUMAN	TJP1	195 kDa	Homo sapiens	7	11	13
323	Dynamin-binding protein OS=Homo sapiens OX=9606 GN=DNMBP PE=1 SV=1	DNMBP_HUMAN	DNMBP	177 kDa	Homo sapiens	0	11	13
324	60S ribosomal protein L38 OS=Homo sapiens OX=9606 GN=RPL38 PE=1 SV=2	RL38_HUMAN	RPL38	8 kDa	Homo sapiens	0	13	23
325	Cleavage and polyadenylation specificity factor subunit 7 OS=Homo sapiens OX=9606 GN=CPSF7 PE=1 SV=1	CPSF7_HUMAN	CPSF7	52 kDa	Homo sapiens	9	15	13
326	Pumilio homolog 2 OS=Homo sapiens OX=9606 GN=PUM2 PE=1 SV=2	PUM2_HUMAN	PUM2	114 kDa	Homo sapiens	9	11	14
327	39S ribosomal protein L22, mitochondrial OS=Homo sapiens OX=9606 GN=MRPL22 PE=1 SV=1	RM22_HUMAN	MRPL22	24 kDa	Homo sapiens	13	11	10
328	SH3 domain-binding protein 4 OS=Homo sapiens OX=9606 GN=SH3BP4 PE=1 SV=1	SH3B4_HUMAN	SH3BP4	107 kDa	Homo sapiens	3	12	16
329	Prelamin-A/C OS=Homo sapiens OX=9606 GN=LMNA PE=1 SV=1	LMNA_HUMAN	LMNA	74 kDa	Homo sapiens	12	22	11
330	Splicing factor 3B subunit 2 OS=Homo sapiens OX=9606 GN=SF3B2 PE=1 SV=2	SF3B2_HUMAN	SF3B2	100 kDa	Homo sapiens	3	11	11
331	E3 ubiquitin-protein ligase TRIM56 OS=Homo sapiens OX=9606 GN=TRIM56 PE=1 SV=3	TRI56_HUMAN	TRIM56	81 kDa	Homo sapiens	6	12	14
332	Coatomer subunit alpha OS=Homo sapiens OX=9606 GN=COPA PE=1 SV=2	COPA_HUMAN	COPA	138 kDa	Homo sapiens	4	5	10
333	Histone H2B type 1-D OS=Homo sapiens OX=9606 GN=HIST1H2BD PE=1 SV=2	H2B1D_HUMAN	HIST1H2BD	14 kDa	Homo sapiens	9	24	19
334	Unconventional myosin-Ib OS=Homo sapiens OX=9606 GN=MYO1B PE=1 SV=3	MYO1B_HUMAN	MYO1B	132 kDa	Homo sapiens	4	16	11
335	Junction plakoglobin OS=Homo sapiens OX=9606 GN=JUP PE=1 SV=3	PLAK_HUMAN	JUP	82 kDa	Homo sapiens	6	10	16
336	28S ribosomal protein S7, mitochondrial OS=Homo sapiens OX=9606 GN=MRPS7 PE=1 SV=2	RT07_HUMAN	MRPS7	28 kDa	Homo sapiens	13	9	12
337	T-complex protein 1 subunit beta OS=Homo sapiens OX=9606 GN=CCT2 PE=1 SV=4	TCPB_HUMAN	CCT2	57 kDa	Homo sapiens	6	12	20
338	Zinc finger CCCH domain-containing protein 7B OS=Homo sapiens OX=9606 GN=ZC3H7B PE=1 SV=2	Z3H7B_HUMAN	ZC3H7B	110 kDa	Homo sapiens	7	13	13
339	Zinc finger CCHC domain-containing protein 3 OS=Homo sapiens OX=9606 GN=ZCCHC3 PE=1 SV=2	ZCHC3_HUMAN	ZCCHC3	44 kDa	Homo sapiens	6	18	12
340	AT-rich interactive domain-containing protein 1A OS=Homo sapiens OX=9606 GN=ARID1A PE=1 SV=3	ARI1A_HUMAN	ARID1A	242 kDa	Homo sapiens	3	7	12
341	DnaJ homolog subfamily C member 9 OS=Homo sapiens OX=9606 GN=DNAJC9 PE=1 SV=1	DNJC9_HUMAN	DNAJC9	30 kDa	Homo sapiens	8	14	14
342	Eukaryotic translation initiation factor 3 subunit I OS=Homo sapiens OX=9606 GN=EIF3I PE=1 SV=1	EIF3I_HUMAN	EIF3I	37 kDa	Homo sapiens	11	17	22
343	Lupus La protein OS=Homo sapiens OX=9606 GN=SSB PE=1 SV=2	LA_HUMAN	SSB	47 kDa	Homo sapiens	9	12	15
344	60S ribosomal protein L32 OS=Homo sapiens OX=9606 GN=RPL32 PE=1 SV=2	RL32_HUMAN	RPL32	16 kDa	Homo sapiens	12	12	8
345	39S ribosomal protein L1, mitochondrial OS=Homo sapiens OX=9606 GN=MRPL1 PE=1 SV=2	RM01_HUMAN	MRPL1	37 kDa	Homo sapiens	8	18	13
346	Caprin-1 OS=Homo sapiens OX=9606 GN=CAPRIN1 PE=1 SV=2	CAPR1_HUMAN	CAPRIN1	78 kDa	Homo sapiens	11	14	13
347	DnaJ homolog subfamily B member 1 OS=Homo sapiens OX=9606 GN=DNAJB1 PE=1 SV=4	DNJB1_HUMAN	DNAJB1	38 kDa	Homo sapiens	7	14	13
348	Microtubule-associated protein 4 OS=Homo sapiens OX=9606 GN=MAP4 PE=1 SV=3	MAP4_HUMAN	MAP4	121 kDa	Homo sapiens	7	16	13
349	40S ribosomal protein S25 OS=Homo sapiens OX=9606 GN=RPS25 PE=1 SV=1	RS25_HUMAN	RPS25	14 kDa	Homo sapiens	22	12	9
350	SPATS2-like protein OS=Homo sapiens OX=9606 GN=SPATS2L PE=1 SV=2	SPS2L_HUMAN	SPATS2L	62 kDa	Homo sapiens	3	10	8
351	Transcription elongation factor SPT5 OS=Homo sapiens OX=9606 GN=SUPT5H PE=1 SV=1	SPT5H_HUMAN	SUPT5H	121 kDa	Homo sapiens	5	15	17
352	Serine/arginine-rich splicing factor 6 OS=Homo sapiens OX=9606 GN=SRSF6 PE=1 SV=2	SRSF6_HUMAN	SRSF6	40 kDa	Homo sapiens	9	12	10
353	Tubulin beta chain OS=Homo sapiens OX=9606 GN=TUBB PE=1 SV=2	TBB5_HUMAN	TUBB	50 kDa	Homo sapiens	62	81	92
354	Elongin-B OS=Homo sapiens OX=9606 GN=ELOB PE=1 SV=1	ELOB_HUMAN	ELOB	13 kDa	Homo sapiens	0	20	16
355	Caveolin-1 OS=Homo sapiens OX=9606 GN=CAV1 PE=1 SV=4	CAV1_HUMAN	CAV1	20 kDa	Homo sapiens	15	13	10
356	Eukaryotic translation initiation factor 3 subunit H OS=Homo sapiens OX=9606 GN=EIF3H PE=1 SV=1	EIF3H_HUMAN	EIF3H	40 kDa	Homo sapiens	9	11	11
357	39S ribosomal protein L3, mitochondrial OS=Homo sapiens OX=9606 GN=MRPL3 PE=1 SV=1	RM03_HUMAN	MRPL3	39 kDa	Homo sapiens	8	10	12
358	39S ribosomal protein L39, mitochondrial OS=Homo sapiens OX=9606 GN=MRPL39 PE=1 SV=3	RM39_HUMAN	MRPL39	39 kDa	Homo sapiens	9	14	10
359	DNA-directed RNA polymerase II subunit RPB3 OS=Homo sapiens OX=9606 GN=POLR2C PE=1 SV=2	RPB3_HUMAN	POLR2C	31 kDa	Homo sapiens	6	18	17
360	Pentatricopeptide repeat domain-containing protein 3, mitochondrial OS=Homo sapiens OX=9606 GN=PTCD3 PE=1 SV=3	PTCD3_HUMAN	PTCD3	79 kDa	Homo sapiens	4	11	4
361	Glutamine--tRNA ligase OS=Homo sapiens OX=9606 GN=QARS PE=1 SV=1	SYQ_HUMAN	QARS	88 kDa	Homo sapiens	8	7	14
362	Trinucleotide repeat-containing gene 6B protein OS=Homo sapiens OX=9606 GN=TNRC6B PE=1 SV=4	TNR6B_HUMAN	TNRC6B	194 kDa	Homo sapiens	14	11	10
363	E3 ubiquitin-protein ligase UBR5 OS=Homo sapiens OX=9606 GN=UBR5 PE=1 SV=2	UBR5_HUMAN	UBR5	309 kDa	Homo sapiens	0	9	12
364	Interferon-inducible double-stranded RNA-dependent protein kinase activator A OS=Homo sapiens OX=9606 GN=PRKRA PE=1 SV=1	PRKRA_HUMAN	PRKRA	34 kDa	Homo sapiens	6	16	13
365	Serine/arginine-rich splicing factor 11 OS=Homo sapiens OX=9606 GN=SRSF11 PE=1 SV=1	SRS11_HUMAN	SRSF11	54 kDa	Homo sapiens	8	19	16
366	Single-stranded DNA-binding protein, mitochondrial OS=Homo sapiens OX=9606 GN=SSBP1 PE=1 SV=1	SSBP_HUMAN	SSBP1	17 kDa	Homo sapiens	6	3	8
367	Phosphate carrier protein, mitochondrial OS=Homo sapiens OX=9606 GN=SLC25A3 PE=1 SV=2	MPCP_HUMAN	SLC25A3	40 kDa	Homo sapiens	6	12	10
368	28S ribosomal protein S23, mitochondrial OS=Homo sapiens OX=9606 GN=MRPS23 PE=1 SV=2	RT23_HUMAN	MRPS23	22 kDa	Homo sapiens	7	11	11
369	Desmoglein-1 OS=Homo sapiens OX=9606 GN=DSG1 PE=1 SV=2	DSG1_HUMAN	DSG1	114 kDa	Homo sapiens	11	6	14
370	Melanoma-associated antigen D2 OS=Homo sapiens OX=9606 GN=MAGED2 PE=1 SV=2	MAGD2_HUMAN	MAGED2	65 kDa	Homo sapiens	2	7	4
371	39S ribosomal protein L44, mitochondrial OS=Homo sapiens OX=9606 GN=MRPL44 PE=1 SV=1	RM44_HUMAN	MRPL44	38 kDa	Homo sapiens	6	15	9
372	39S ribosomal protein L45, mitochondrial OS=Homo sapiens OX=9606 GN=MRPL45 PE=1 SV=2	RM45_HUMAN	MRPL45	35 kDa	Homo sapiens	5	9	8
373	39S ribosomal protein L49, mitochondrial OS=Homo sapiens OX=9606 GN=MRPL49 PE=1 SV=1	RM49_HUMAN	MRPL49	19 kDa	Homo sapiens	9	16	14
374	T-complex protein 1 subunit delta OS=Homo sapiens OX=9606 GN=CCT4 PE=1 SV=4	TCPD_HUMAN	CCT4	58 kDa	Homo sapiens	4	13	22
375	ATPase WRNIP1 OS=Homo sapiens OX=9606 GN=WRNIP1 PE=1 SV=2	WRIP1_HUMAN	WRNIP1	72 kDa	Homo sapiens	11	13	19
376	Copine-8 OS=Homo sapiens OX=9606 GN=CPNE8 PE=1 SV=2	CPNE8_HUMAN	CPNE8	63 kDa	Homo sapiens	9	12	11
377	GTPase Era, mitochondrial OS=Homo sapiens OX=9606 GN=ERAL1 PE=1 SV=2	ERAL1_HUMAN	ERAL1	48 kDa	Homo sapiens	7	14	11
378	Glutamate-rich WD repeat-containing protein 1 OS=Homo sapiens OX=9606 GN=GRWD1 PE=1 SV=1	GRWD1_HUMAN	GRWD1	49 kDa	Homo sapiens	8	19	15
379	Retrotransposon-derived protein PEG10 OS=Homo sapiens OX=9606 GN=PEG10 PE=1 SV=2	PEG10_HUMAN	PEG10	80 kDa	Homo sapiens	3	11	13
380	Radixin OS=Homo sapiens OX=9606 GN=RDX PE=1 SV=1	RADI_HUMAN	RDX	69 kDa	Homo sapiens	16	26	27
381	28S ribosomal protein S26, mitochondrial OS=Homo sapiens OX=9606 GN=MRPS26 PE=1 SV=1	RT26_HUMAN	MRPS26	24 kDa	Homo sapiens	3	11	10
382	U2 small nuclear ribonucleoprotein A' OS=Homo sapiens OX=9606 GN=SNRPA1 PE=1 SV=2	RU2A_HUMAN	SNRPA1	28 kDa	Homo sapiens	6	15	16
383	Unconventional myosin-Ic OS=Homo sapiens OX=9606 GN=MYO1C PE=1 SV=4	MYO1C_HUMAN	MYO1C	122 kDa	Homo sapiens	2	4	3
384	Calcium-binding mitochondrial carrier protein Aralar2 OS=Homo sapiens OX=9606 GN=SLC25A13 PE=1 SV=2	CMC2_HUMAN	SLC25A13	74 kDa	Homo sapiens	7	13	15
385	Coatomer subunit beta OS=Homo sapiens OX=9606 GN=COPB1 PE=1 SV=3	COPB_HUMAN	COPB1	107 kDa	Homo sapiens	5	11	13
386	39S ribosomal protein L9, mitochondrial OS=Homo sapiens OX=9606 GN=MRPL9 PE=1 SV=2	RM09_HUMAN	MRPL9	30 kDa	Homo sapiens	12	12	15
387	40S ribosomal protein S15a OS=Homo sapiens OX=9606 GN=RPS15A PE=1 SV=2	RS15A_HUMAN	RPS15A	15 kDa	Homo sapiens	10	8	11
388	ATPase family protein 2 homolog OS=Homo sapiens OX=9606 GN=SPATA5 PE=1 SV=3	AFG2H_HUMAN	SPATA5	98 kDa	Homo sapiens	6	12	14
389	Elongation factor 2 OS=Homo sapiens OX=9606 GN=EEF2 PE=1 SV=4	EF2_HUMAN	EEF2	95 kDa	Homo sapiens	4	7	11
390	Exosome RNA helicase MTR4 OS=Homo sapiens OX=9606 GN=MTREX PE=1 SV=3	MTREX_HUMAN	MTREX	118 kDa	Homo sapiens	6	11	11
391	Transcriptional activator protein Pur-beta OS=Homo sapiens OX=9606 GN=PURB PE=1 SV=3	PURB_HUMAN	PURB	33 kDa	Homo sapiens	9	12	12
392	Splicing factor 3B subunit 1 OS=Homo sapiens OX=9606 GN=SF3B1 PE=1 SV=3	SF3B1_HUMAN	SF3B1	146 kDa	Homo sapiens	6	11	10
393	STE20-like serine/threonine-protein kinase OS=Homo sapiens OX=9606 GN=SLK PE=1 SV=1	SLK_HUMAN	SLK	143 kDa	Homo sapiens	9	10	12
394	Protein arginine N-methyltransferase 1 OS=Homo sapiens OX=9606 GN=PRMT1 PE=1 SV=3	ANM1_HUMAN	PRMT1	42 kDa	Homo sapiens	7	11	16
395	2,4-dienoyl-CoA reductase, mitochondrial OS=Homo sapiens OX=9606 GN=DECR1 PE=1 SV=1	DECR_HUMAN	DECR1	36 kDa	Homo sapiens	3	13	11
396	Endoribonuclease Dicer OS=Homo sapiens OX=9606 GN=DICER1 PE=1 SV=3	DICER_HUMAN	DICER1	219 kDa	Homo sapiens	4	9	12
397	H/ACA ribonucleoprotein complex subunit DKC1 OS=Homo sapiens OX=9606 GN=DKC1 PE=1 SV=3	DKC1_HUMAN	DKC1	58 kDa	Homo sapiens	6	13	11
398	Pre-mRNA-processing factor 6 OS=Homo sapiens OX=9606 GN=PRPF6 PE=1 SV=1	PRP6_HUMAN	PRPF6	107 kDa	Homo sapiens	4	10	13
399	Replication factor C subunit 1 OS=Homo sapiens OX=9606 GN=RFC1 PE=1 SV=4	RFC1_HUMAN	RFC1	128 kDa	Homo sapiens	3	10	17
400	Putative RNA polymerase II subunit B1 CTD phosphatase RPAP2 OS=Homo sapiens OX=9606 GN=RPAP2 PE=1 SV=1	RPAP2_HUMAN	RPAP2	70 kDa	Homo sapiens	5	11	13
401	SWI/SNF complex subunit SMARCC2 OS=Homo sapiens OX=9606 GN=SMARCC2 PE=1 SV=1	SMRC2_HUMAN	SMARCC2	133 kDa	Homo sapiens	4	7	13
402	E3 ubiquitin-protein ligase TRIP12 OS=Homo sapiens OX=9606 GN=TRIP12 PE=1 SV=1	TRIPC_HUMAN	TRIP12	220 kDa	Homo sapiens	5	11	11
403	Alpha-taxilin OS=Homo sapiens OX=9606 GN=TXLNA PE=1 SV=3	TXLNA_HUMAN	TXLNA	62 kDa	Homo sapiens	8	15	14
404	Nucleolar transcription factor 1 OS=Homo sapiens OX=9606 GN=UBTF PE=1 SV=1	UBF1_HUMAN	UBTF	89 kDa	Homo sapiens	2	6	8
405	Glycogen [starch] synthase, muscle OS=Homo sapiens OX=9606 GN=GYS1 PE=1 SV=2	GYS1_HUMAN	GYS1	84 kDa	Homo sapiens	7	9	18
406	RNA-binding motif, single-stranded-interacting protein 1 OS=Homo sapiens OX=9606 GN=RBMS1 PE=1 SV=3	RBMS1_HUMAN	RBMS1	45 kDa	Homo sapiens	11	10	11
407	60S ribosomal protein L18a OS=Homo sapiens OX=9606 GN=RPL18A PE=1 SV=2	RL18A_HUMAN	RPL18A	21 kDa	Homo sapiens	6	10	15
408	28S ribosomal protein S5, mitochondrial OS=Homo sapiens OX=9606 GN=MRPS5 PE=1 SV=2	RT05_HUMAN	MRPS5	48 kDa	Homo sapiens	13	7	10
409	28S ribosomal protein S18b, mitochondrial OS=Homo sapiens OX=9606 GN=MRPS18B PE=1 SV=1	RT18B_HUMAN	MRPS18B	29 kDa	Homo sapiens	6	15	13
410	FACT complex subunit SPT16 OS=Homo sapiens OX=9606 GN=SUPT16H PE=1 SV=1	SP16H_HUMAN	SUPT16H	120 kDa	Homo sapiens	6	8	2
411	pre-rRNA 2'-O-ribose RNA methyltransferase FTSJ3 OS=Homo sapiens OX=9606 GN=FTSJ3 PE=1 SV=2	SPB1_HUMAN	FTSJ3	97 kDa	Homo sapiens	5	9	11
412	TAR DNA-binding protein 43 OS=Homo sapiens OX=9606 GN=TARDBP PE=1 SV=1	TADBP_HUMAN	TARDBP	45 kDa	Homo sapiens	13	14	13
413	WD repeat-containing protein 6 OS=Homo sapiens OX=9606 GN=WDR6 PE=1 SV=1	WDR6_HUMAN	WDR6	122 kDa	Homo sapiens	4	11	11
414	Dimethyladenosine transferase 1, mitochondrial OS=Homo sapiens OX=9606 GN=TFB1M PE=1 SV=1	TFB1M_HUMAN	TFB1M	40 kDa	Homo sapiens	0	13	10
415	Isoleucine--tRNA ligase, cytoplasmic OS=Homo sapiens OX=9606 GN=IARS PE=1 SV=2	SYIC_HUMAN	IARS	145 kDa	Homo sapiens	0	11	10
416	Protein LSM14 homolog B OS=Homo sapiens OX=9606 GN=LSM14B PE=1 SV=1	LS14B_HUMAN	LSM14B	42 kDa	Homo sapiens	8	14	12
417	Cell growth-regulating nucleolar protein OS=Homo sapiens OX=9606 GN=LYAR PE=1 SV=2	LYAR_HUMAN	LYAR	44 kDa	Homo sapiens	3	8	14
418	RNA cytidine acetyltransferase OS=Homo sapiens OX=9606 GN=NAT10 PE=1 SV=2	NAT10_HUMAN	NAT10	116 kDa	Homo sapiens	3	13	13
419	Regulator of nonsense transcripts 2 OS=Homo sapiens OX=9606 GN=UPF2 PE=1 SV=1	RENT2_HUMAN	UPF2	148 kDa	Homo sapiens	3	10	8
420	60S ribosomal protein L31 OS=Homo sapiens OX=9606 GN=RPL31 PE=1 SV=1	RL31_HUMAN	RPL31	14 kDa	Homo sapiens	9	12	9
421	28S ribosomal protein S35, mitochondrial OS=Homo sapiens OX=9606 GN=MRPS35 PE=1 SV=1	RT35_HUMAN	MRPS35	37 kDa	Homo sapiens	8	14	11
422	Transcription intermediary factor 1-beta OS=Homo sapiens OX=9606 GN=TRIM28 PE=1 SV=5	TIF1B_HUMAN	TRIM28	89 kDa	Homo sapiens	4	10	15
423	40S ribosomal protein S26 OS=Homo sapiens OX=9606 GN=RPS26 PE=1 SV=3	RS26_HUMAN	RPS26	13 kDa	Homo sapiens	2	10	10
424	GTP-binding protein 10 OS=Homo sapiens OX=9606 GN=GTPBP10 PE=1 SV=1	GTPBA_HUMAN	GTPBP10	43 kDa	Homo sapiens	0	13	11
425	Heat shock protein 105 kDa OS=Homo sapiens OX=9606 GN=HSPH1 PE=1 SV=1	HS105_HUMAN	HSPH1	97 kDa	Homo sapiens	0	4	25
426	Protein argonaute-3 OS=Homo sapiens OX=9606 GN=AGO3 PE=1 SV=2	AGO3_HUMAN	AGO3	97 kDa	Homo sapiens	9	20	20
427	Cyclin-dependent kinase 1 OS=Homo sapiens OX=9606 GN=CDK1 PE=1 SV=3	CDK1_HUMAN	CDK1	34 kDa	Homo sapiens	2	11	5
428	Far upstream element-binding protein 1 OS=Homo sapiens OX=9606 GN=FUBP1 PE=1 SV=3	FUBP1_HUMAN	FUBP1	68 kDa	Homo sapiens	16	10	14
429	Protein PAT1 homolog 1 OS=Homo sapiens OX=9606 GN=PATL1 PE=1 SV=2	PATL1_HUMAN	PATL1	87 kDa	Homo sapiens	6	6	7
430	RNA-binding motif, single-stranded-interacting protein 3 OS=Homo sapiens OX=9606 GN=RBMS3 PE=1 SV=1	RBMS3_HUMAN	RBMS3	48 kDa	Homo sapiens	13	13	14
431	Mitochondrial RNA pseudouridine synthase RPUSD4 OS=Homo sapiens OX=9606 GN=RPUSD4 PE=1 SV=1	RUSD4_HUMAN	RPUSD4	42 kDa	Homo sapiens	12	12	11
432	ATP-dependent RNA helicase SUPV3L1, mitochondrial OS=Homo sapiens OX=9606 GN=SUPV3L1 PE=1 SV=1	SUV3_HUMAN	SUPV3L1	88 kDa	Homo sapiens	2	10	8
433	T-complex protein 1 subunit zeta OS=Homo sapiens OX=9606 GN=CCT6A PE=1 SV=3	TCPZ_HUMAN	CCT6A	58 kDa	Homo sapiens	4	7	11
434	Nucleolar GTP-binding protein 2 OS=Homo sapiens OX=9606 GN=GNL2 PE=1 SV=1	NOG2_HUMAN	GNL2	84 kDa	Homo sapiens	0	0	2
435	Chromodomain-helicase-DNA-binding protein 4 OS=Homo sapiens OX=9606 GN=CHD4 PE=1 SV=2	CHD4_HUMAN	CHD4	218 kDa	Homo sapiens	3	5	9
436	Enhancer of mRNA-decapping protein 4 OS=Homo sapiens OX=9606 GN=EDC4 PE=1 SV=1	EDC4_HUMAN	EDC4	152 kDa	Homo sapiens	6	8	11
437	High mobility group protein HMG-I/HMG-Y OS=Homo sapiens OX=9606 GN=HMGA1 PE=1 SV=3	HMGA1_HUMAN	HMGA1	12 kDa	Homo sapiens	10	8	6
438	NF-kappa-B-repressing factor OS=Homo sapiens OX=9606 GN=NKRF PE=1 SV=2	NKRF_HUMAN	NKRF	78 kDa	Homo sapiens	2	10	7
439	60S ribosomal protein L8 OS=Homo sapiens OX=9606 GN=RPL8 PE=1 SV=2	RL8_HUMAN	RPL8	28 kDa	Homo sapiens	12	7	11
440	DNA-directed RNA polymerases I, II, and III subunit RPABC1 OS=Homo sapiens OX=9606 GN=POLR2E PE=1 SV=4	RPAB1_HUMAN	POLR2E	25 kDa	Homo sapiens	9	14	14
441	28S ribosomal protein S25, mitochondrial OS=Homo sapiens OX=9606 GN=MRPS25 PE=1 SV=1	RT25_HUMAN	MRPS25	20 kDa	Homo sapiens	3	12	13
442	Src substrate cortactin OS=Homo sapiens OX=9606 GN=CTTN PE=1 SV=2	SRC8_HUMAN	CTTN	62 kDa	Homo sapiens	8	12	10
443	Tyrosine--tRNA ligase, mitochondrial OS=Homo sapiens OX=9606 GN=YARS2 PE=1 SV=2	SYYM_HUMAN	YARS2	53 kDa	Homo sapiens	5	15	11
444	DNA mismatch repair protein Msh6 OS=Homo sapiens OX=9606 GN=MSH6 PE=1 SV=2	MSH6_HUMAN	MSH6	153 kDa	Homo sapiens	2	12	11
445	Proliferation-associated protein 2G4 OS=Homo sapiens OX=9606 GN=PA2G4 PE=1 SV=3	PA2G4_HUMAN	PA2G4	44 kDa	Homo sapiens	0	12	15
446	60 kDa heat shock protein, mitochondrial OS=Homo sapiens OX=9606 GN=HSPD1 PE=1 SV=2	CH60_HUMAN	HSPD1	61 kDa	Homo sapiens	5	13	14
447	Exosome component 10 OS=Homo sapiens OX=9606 GN=EXOSC10 PE=1 SV=2	EXOSX_HUMAN	EXOSC10	101 kDa	Homo sapiens	5	9	10
448	Leucine-rich repeat-containing protein 59 OS=Homo sapiens OX=9606 GN=LRRC59 PE=1 SV=1	LRC59_HUMAN	LRRC59	35 kDa	Homo sapiens	4	13	16
449	Pumilio homolog 1 OS=Homo sapiens OX=9606 GN=PUM1 PE=1 SV=3	PUM1_HUMAN	PUM1	126 kDa	Homo sapiens	8	11	16
450	RNA-binding protein Raly OS=Homo sapiens OX=9606 GN=RALY PE=1 SV=1	RALY_HUMAN	RALY	32 kDa	Homo sapiens	11	9	12
451	Serine/arginine-rich splicing factor 7 OS=Homo sapiens OX=9606 GN=SRSF7 PE=1 SV=1	SRSF7_HUMAN	SRSF7	27 kDa	Homo sapiens	13	11	10
452	Nck-associated protein 1 OS=Homo sapiens OX=9606 GN=NCKAP1 PE=1 SV=1	NCKP1_HUMAN	NCKAP1	129 kDa	Homo sapiens	0	8	8
453	UPF0488 protein C8orf33 OS=Homo sapiens OX=9606 GN=C8orf33 PE=1 SV=1	CH033_HUMAN	C8orf33	25 kDa	Homo sapiens	11	10	12
454	Developmentally-regulated GTP-binding protein 1 OS=Homo sapiens OX=9606 GN=DRG1 PE=1 SV=1	DRG1_HUMAN	DRG1	41 kDa	Homo sapiens	3	7	10
455	Helicase-like transcription factor OS=Homo sapiens OX=9606 GN=HLTF PE=1 SV=2	HLTF_HUMAN	HLTF	114 kDa	Homo sapiens	5	6	8
456	Nuclear export mediator factor NEMF OS=Homo sapiens OX=9606 GN=NEMF PE=1 SV=4	NEMF_HUMAN	NEMF	123 kDa	Homo sapiens	6	11	11
457	Dynamin-like 120 kDa protein, mitochondrial OS=Homo sapiens OX=9606 GN=OPA1 PE=1 SV=3	OPA1_HUMAN	OPA1	112 kDa	Homo sapiens	4	3	6
458	Poly(rC)-binding protein 2 OS=Homo sapiens OX=9606 GN=PCBP2 PE=1 SV=1	PCBP2_HUMAN	PCBP2	39 kDa	Homo sapiens	21	29	26
459	Protein PRRC2A OS=Homo sapiens OX=9606 GN=PRRC2A PE=1 SV=3	PRC2A_HUMAN	PRRC2A	229 kDa	Homo sapiens	4	6	9
460	60S ribosomal protein L36 OS=Homo sapiens OX=9606 GN=RPL36 PE=1 SV=3	RL36_HUMAN	RPL36	12 kDa	Homo sapiens	13	11	15
461	40S ribosomal protein S21 OS=Homo sapiens OX=9606 GN=RPS21 PE=1 SV=1	RS21_HUMAN	RPS21	9 kDa	Homo sapiens	7	14	13
462	DNA dC->dU-editing enzyme APOBEC-3B OS=Homo sapiens OX=9606 GN=APOBEC3B PE=1 SV=1	ABC3B_HUMAN	APOBEC3B	46 kDa	Homo sapiens	7	10	10
463	Cell division cycle 5-like protein OS=Homo sapiens OX=9606 GN=CDC5L PE=1 SV=2	CDC5L_HUMAN	CDC5L	92 kDa	Homo sapiens	8	4	4
464	Malonyl-CoA-acyl carrier protein transacylase, mitochondrial OS=Homo sapiens OX=9606 GN=MCAT PE=1 SV=2	FABD_HUMAN	MCAT	43 kDa	Homo sapiens	7	10	11
465	Melanoma-associated antigen B2 OS=Homo sapiens OX=9606 GN=MAGEB2 PE=1 SV=3	MAGB2_HUMAN	MAGEB2	35 kDa	Homo sapiens	5	12	8
466	Terminal uridylyltransferase 7 OS=Homo sapiens OX=9606 GN=TUT7 PE=1 SV=1	TUT7_HUMAN	TUT7	171 kDa	Homo sapiens	4	9	8
467	DnaJ homolog subfamily A member 3, mitochondrial OS=Homo sapiens OX=9606 GN=DNAJA3 PE=1 SV=2	DNJA3_HUMAN	DNAJA3	52 kDa	Homo sapiens	9	7	7
468	Protein PRRC2C OS=Homo sapiens OX=9606 GN=PRRC2C PE=1 SV=4	PRC2C_HUMAN	PRRC2C	317 kDa	Homo sapiens	5	5	9
469	RNA-binding protein 39 OS=Homo sapiens OX=9606 GN=RBM39 PE=1 SV=2	RBM39_HUMAN	RBM39	59 kDa	Homo sapiens	11	10	13
470	Protein RCC2 OS=Homo sapiens OX=9606 GN=RCC2 PE=1 SV=2	RCC2_HUMAN	RCC2	56 kDa	Homo sapiens	3	10	9
471	28S ribosomal protein S2, mitochondrial OS=Homo sapiens OX=9606 GN=MRPS2 PE=1 SV=1	RT02_HUMAN	MRPS2	33 kDa	Homo sapiens	9	9	9
472	U2 snRNP-associated SURP motif-containing protein OS=Homo sapiens OX=9606 GN=U2SURP PE=1 SV=2	SR140_HUMAN	U2SURP	118 kDa	Homo sapiens	6	15	8
473	Serine/arginine-rich splicing factor 9 OS=Homo sapiens OX=9606 GN=SRSF9 PE=1 SV=1	SRSF9_HUMAN	SRSF9	26 kDa	Homo sapiens	4	12	8
474	tRNA (uracil-5-)-methyltransferase homolog A OS=Homo sapiens OX=9606 GN=TRMT2A PE=1 SV=2	TRM2A_HUMAN	TRMT2A	69 kDa	Homo sapiens	3	9	10
475	Keratin, type I cytoskeletal 17 OS=Homo sapiens OX=9606 GN=KRT17 PE=1 SV=2	K1C17_HUMAN	KRT17	48 kDa	Homo sapiens	22	20	22
476	Proliferation marker protein Ki-67 OS=Homo sapiens OX=9606 GN=MKI67 PE=1 SV=2	KI67_HUMAN	MKI67	359 kDa	Homo sapiens	0	5	6
477	Cytochrome b-c1 complex subunit 2, mitochondrial OS=Homo sapiens OX=9606 GN=UQCRC2 PE=1 SV=3	QCR2_HUMAN	UQCRC2	48 kDa	Homo sapiens	5	10	9
478	Protein quaking OS=Homo sapiens OX=9606 GN=QKI PE=1 SV=1	QKI_HUMAN	QKI	38 kDa	Homo sapiens	8	9	10
479	RNA-binding motif, single-stranded-interacting protein 2 OS=Homo sapiens OX=9606 GN=RBMS2 PE=1 SV=1	RBMS2_HUMAN	RBMS2	44 kDa	Homo sapiens	10	9	10
480	RuvB-like 2 OS=Homo sapiens OX=9606 GN=RUVBL2 PE=1 SV=3	RUVB2_HUMAN	RUVBL2	51 kDa	Homo sapiens	4	11	11
481	Deoxynucleoside triphosphate triphosphohydrolase SAMHD1 OS=Homo sapiens OX=9606 GN=SAMHD1 PE=1 SV=2	SAMH1_HUMAN	SAMHD1	72 kDa	Homo sapiens	5	6	7
482	YTH domain-containing family protein 3 OS=Homo sapiens OX=9606 GN=YTHDF3 PE=1 SV=1	YTHD3_HUMAN	YTHDF3	64 kDa	Homo sapiens	6	6	9
483	Microtubule-associated protein 1S OS=Homo sapiens OX=9606 GN=MAP1S PE=1 SV=2	MAP1S_HUMAN	MAP1S	112 kDa	Homo sapiens	2	8	9
484	Caveolae-associated protein 1 OS=Homo sapiens OX=9606 GN=CAVIN1 PE=1 SV=1	CAVN1_HUMAN	CAVIN1	43 kDa	Homo sapiens	6	13	12
485	Probable ATP-dependent RNA helicase DDX20 OS=Homo sapiens OX=9606 GN=DDX20 PE=1 SV=2	DDX20_HUMAN	DDX20	92 kDa	Homo sapiens	7	7	10
486	Erlin-2 OS=Homo sapiens OX=9606 GN=ERLIN2 PE=1 SV=1	ERLN2_HUMAN	ERLIN2	38 kDa	Homo sapiens	4	8	7
487	Protein FAM98A OS=Homo sapiens OX=9606 GN=FAM98A PE=1 SV=1	FA98A_HUMAN	FAM98A	55 kDa	Homo sapiens	9	15	21
488	GTP-binding protein 1 OS=Homo sapiens OX=9606 GN=GTPBP1 PE=1 SV=3	GTPB1_HUMAN	GTPBP1	72 kDa	Homo sapiens	3	15	11
489	Probable 28S rRNA (cytosine-C(5))-methyltransferase OS=Homo sapiens OX=9606 GN=NSUN5 PE=1 SV=2	NSUN5_HUMAN	NSUN5	47 kDa	Homo sapiens	4	9	11
490	Pyrroline-5-carboxylate reductase 1, mitochondrial OS=Homo sapiens OX=9606 GN=PYCR1 PE=1 SV=2	P5CR1_HUMAN	PYCR1	33 kDa	Homo sapiens	8	18	15
491	Protein-L-isoaspartate(D-aspartate) O-methyltransferase OS=Homo sapiens OX=9606 GN=PCMT1 PE=1 SV=4	PIMT_HUMAN	PCMT1	25 kDa	Homo sapiens	5	9	14
492	Replication factor C subunit 3 OS=Homo sapiens OX=9606 GN=RFC3 PE=1 SV=2	RFC3_HUMAN	RFC3	41 kDa	Homo sapiens	3	10	9
493	39S ribosomal protein L4, mitochondrial OS=Homo sapiens OX=9606 GN=MRPL4 PE=1 SV=1	RM04_HUMAN	MRPL4	35 kDa	Homo sapiens	4	10	10
494	RRP12-like protein OS=Homo sapiens OX=9606 GN=RRP12 PE=1 SV=2	RRP12_HUMAN	RRP12	144 kDa	Homo sapiens	2	5	7
495	Leucine--tRNA ligase, cytoplasmic OS=Homo sapiens OX=9606 GN=LARS PE=1 SV=2	SYLC_HUMAN	LARS	134 kDa	Homo sapiens	0	9	11
496	Nascent polypeptide-associated complex subunit alpha, muscle-specific form OS=Homo sapiens OX=9606 GN=NACA PE=1 SV=1	NACAM_HUMAN	NACA	205 kDa	Homo sapiens	4	0	2
497	THO complex subunit 2 OS=Homo sapiens OX=9606 GN=THOC2 PE=1 SV=2	THOC2_HUMAN	THOC2	183 kDa	Homo sapiens	0	8	6
498	Importin-5 OS=Homo sapiens OX=9606 GN=IPO5 PE=1 SV=4	IPO5_HUMAN	IPO5	124 kDa	Homo sapiens	0	8	10
499	Kinesin-like protein KIF2C OS=Homo sapiens OX=9606 GN=KIF2C PE=1 SV=2	KIF2C_HUMAN	KIF2C	81 kDa	Homo sapiens	2	4	13
500	Lamina-associated polypeptide 2, isoform alpha OS=Homo sapiens OX=9606 GN=TMPO PE=1 SV=2	LAP2A_HUMAN	TMPO	75 kDa	Homo sapiens	5	10	8
501	60S ribosomal protein L24 OS=Homo sapiens OX=9606 GN=RPL24 PE=1 SV=1	RL24_HUMAN	RPL24	18 kDa	Homo sapiens	9	15	10
502	39S ribosomal protein L17, mitochondrial OS=Homo sapiens OX=9606 GN=MRPL17 PE=1 SV=1	RM17_HUMAN	MRPL17	20 kDa	Homo sapiens	5	5	5
503	Target of EGR1 protein 1 OS=Homo sapiens OX=9606 GN=TOE1 PE=1 SV=1	TOE1_HUMAN	TOE1	57 kDa	Homo sapiens	5	11	11
504	Protein transport protein Sec24D OS=Homo sapiens OX=9606 GN=SEC24D PE=1 SV=2	SC24D_HUMAN	SEC24D	113 kDa	Homo sapiens	0	6	6
505	Phenylalanine--tRNA ligase alpha subunit OS=Homo sapiens OX=9606 GN=FARSA PE=1 SV=3	SYFA_HUMAN	FARSA	58 kDa	Homo sapiens	2	10	11
506	Tubulin beta-3 chain OS=Homo sapiens OX=9606 GN=TUBB3 PE=1 SV=2	TBB3_HUMAN	TUBB3	50 kDa	Homo sapiens	0	66	69
507	Histone H2A type 1-B/E OS=Homo sapiens OX=9606 GN=HIST1H2AB PE=1 SV=2	H2A1B_HUMAN (+9)	HIST1H2AB	14 kDa	Homo sapiens	0	8	6
508	Telomerase protein component 1 OS=Homo sapiens OX=9606 GN=TEP1 PE=1 SV=2	TEP1_HUMAN	TEP1	290 kDa	Homo sapiens	0	9	7
509	Armadillo repeat-containing X-linked protein 1 OS=Homo sapiens OX=9606 GN=ARMCX1 PE=1 SV=1	ARMX1_HUMAN	ARMCX1	49 kDa	Homo sapiens	5	9	7
510	DnaJ homolog subfamily A member 1 OS=Homo sapiens OX=9606 GN=DNAJA1 PE=1 SV=2	DNJA1_HUMAN	DNAJA1	45 kDa	Homo sapiens	3	7	11
511	La-related protein 7 OS=Homo sapiens OX=9606 GN=LARP7 PE=1 SV=1	LARP7_HUMAN	LARP7	67 kDa	Homo sapiens	6	11	8
512	Replication factor C subunit 4 OS=Homo sapiens OX=9606 GN=RFC4 PE=1 SV=2	RFC4_HUMAN	RFC4	40 kDa	Homo sapiens	7	12	10
513	DNA-directed RNA polymerase II subunit RPB7 OS=Homo sapiens OX=9606 GN=POLR2G PE=1 SV=1	RPB7_HUMAN	POLR2G	19 kDa	Homo sapiens	7	11	9
514	40S ribosomal protein S23 OS=Homo sapiens OX=9606 GN=RPS23 PE=1 SV=3	RS23_HUMAN	RPS23	16 kDa	Homo sapiens	5	10	14
515	SWI/SNF-related matrix-associated actin-dependent regulator of chromatin subfamily A member 5 OS=Homo sapiens OX=9606 GN=SMARCA5 PE=1 SV=1	SMCA5_HUMAN	SMARCA5	122 kDa	Homo sapiens	2	9	4
516	Methionine--tRNA ligase, cytoplasmic OS=Homo sapiens OX=9606 GN=MARS PE=1 SV=2	SYMC_HUMAN	MARS	101 kDa	Homo sapiens	4	7	8
517	Probable helicase senataxin OS=Homo sapiens OX=9606 GN=SETX PE=1 SV=4	SETX_HUMAN	SETX	303 kDa	Homo sapiens	0	5	6
518	RuvB-like 1 OS=Homo sapiens OX=9606 GN=RUVBL1 PE=1 SV=1	RUVB1_HUMAN	RUVBL1	50 kDa	Homo sapiens	0	5	12
519	Actin-like protein 6A OS=Homo sapiens OX=9606 GN=ACTL6A PE=1 SV=1	ACL6A_HUMAN	ACTL6A	47 kDa	Homo sapiens	6	10	15
520	DnaJ homolog subfamily A member 2 OS=Homo sapiens OX=9606 GN=DNAJA2 PE=1 SV=1	DNJA2_HUMAN	DNAJA2	46 kDa	Homo sapiens	3	5	7
521	Focal adhesion kinase 1 OS=Homo sapiens OX=9606 GN=PTK2 PE=1 SV=2	FAK1_HUMAN	PTK2	119 kDa	Homo sapiens	3	4	8
522	Gamma-interferon-inducible protein 16 OS=Homo sapiens OX=9606 GN=IFI16 PE=1 SV=3	IF16_HUMAN	IFI16	88 kDa	Homo sapiens	3	10	8
523	Eukaryotic translation initiation factor 4E OS=Homo sapiens OX=9606 GN=EIF4E PE=1 SV=2	IF4E_HUMAN	EIF4E	25 kDa	Homo sapiens	6	5	5
524	BTB/POZ domain-containing protein KCTD14 OS=Homo sapiens OX=9606 GN=KCTD14 PE=1 SV=2	KCD14_HUMAN	KCTD14	30 kDa	Homo sapiens	6	9	10
525	Protein mago nashi homolog OS=Homo sapiens OX=9606 GN=MAGOH PE=1 SV=1	MGN_HUMAN	MAGOH	17 kDa	Homo sapiens	4	4	8
526	OTU domain-containing protein 4 OS=Homo sapiens OX=9606 GN=OTUD4 PE=1 SV=4	OTUD4_HUMAN	OTUD4	124 kDa	Homo sapiens	3	7	9
527	Phosphorylated adapter RNA export protein OS=Homo sapiens OX=9606 GN=PHAX PE=1 SV=1	PHAX_HUMAN	PHAX	44 kDa	Homo sapiens	5	11	11
528	Polypyrimidine tract-binding protein 3 OS=Homo sapiens OX=9606 GN=PTBP3 PE=1 SV=2	PTBP3_HUMAN	PTBP3	60 kDa	Homo sapiens	9	18	13
529	Transcription factor A, mitochondrial OS=Homo sapiens OX=9606 GN=TFAM PE=1 SV=1	TFAM_HUMAN	TFAM	29 kDa	Homo sapiens	4	5	8
530	Vacuolar protein sorting-associated protein 33B OS=Homo sapiens OX=9606 GN=VPS33B PE=1 SV=2	VP33B_HUMAN	VPS33B	71 kDa	Homo sapiens	3	5	9
531	5'-3' exoribonuclease 2 OS=Homo sapiens OX=9606 GN=XRN2 PE=1 SV=1	XRN2_HUMAN	XRN2	109 kDa	Homo sapiens	4	8	7
532	Zinc finger CCCH-type antiviral protein 1 OS=Homo sapiens OX=9606 GN=ZC3HAV1 PE=1 SV=3	ZCCHV_HUMAN	ZC3HAV1	101 kDa	Homo sapiens	5	7	7
533	Spermatogenesis-associated protein 5-like protein 1 OS=Homo sapiens OX=9606 GN=SPATA5L1 PE=1 SV=2	SPA5L_HUMAN	SPATA5L1	81 kDa	Homo sapiens	2	6	12
534	60S acidic ribosomal protein P1 OS=Homo sapiens OX=9606 GN=RPLP1 PE=1 SV=1	RLA1_HUMAN	RPLP1	12 kDa	Homo sapiens	4	15	17
535	Protein arginine N-methyltransferase 5 OS=Homo sapiens OX=9606 GN=PRMT5 PE=1 SV=4	ANM5_HUMAN	PRMT5	73 kDa	Homo sapiens	4	4	8
536	Cell division cycle and apoptosis regulator protein 1 OS=Homo sapiens OX=9606 GN=CCAR1 PE=1 SV=2	CCAR1_HUMAN	CCAR1	133 kDa	Homo sapiens	3	8	8
537	Histone H1x OS=Homo sapiens OX=9606 GN=H1FX PE=1 SV=1	H1X_HUMAN	H1FX	22 kDa	Homo sapiens	5	12	10
538	Casein kinase I isoform alpha OS=Homo sapiens OX=9606 GN=CSNK1A1 PE=1 SV=2	KC1A_HUMAN	CSNK1A1	39 kDa	Homo sapiens	3	9	8
539	Pyruvate kinase PKM OS=Homo sapiens OX=9606 GN=PKM PE=1 SV=4	KPYM_HUMAN	PKM	58 kDa	Homo sapiens	3	9	10
540	Replication factor C subunit 2 OS=Homo sapiens OX=9606 GN=RFC2 PE=1 SV=3	RFC2_HUMAN	RFC2	39 kDa	Homo sapiens	7	6	10
541	60S ribosomal protein L19 OS=Homo sapiens OX=9606 GN=RPL19 PE=1 SV=1	RL19_HUMAN	RPL19	23 kDa	Homo sapiens	7	6	5
542	Serine/threonine-protein kinase 10 OS=Homo sapiens OX=9606 GN=STK10 PE=1 SV=1	STK10_HUMAN	STK10	112 kDa	Homo sapiens	3	5	13
543	Phenylalanine--tRNA ligase beta subunit OS=Homo sapiens OX=9606 GN=FARSB PE=1 SV=3	SYFB_HUMAN	FARSB	66 kDa	Homo sapiens	2	10	9
544	Transducin beta-like protein 2 OS=Homo sapiens OX=9606 GN=TBL2 PE=1 SV=1	TBL2_HUMAN	TBL2	50 kDa	Homo sapiens	6	8	8
545	tRNA methyltransferase 10 homolog C OS=Homo sapiens OX=9606 GN=TRMT10C PE=1 SV=2	TM10C_HUMAN	TRMT10C	47 kDa	Homo sapiens	4	8	11
546	Translin-associated protein X OS=Homo sapiens OX=9606 GN=TSNAX PE=1 SV=1	TSNAX_HUMAN	TSNAX	33 kDa	Homo sapiens	5	11	11
547	YTH domain-containing family protein 2 OS=Homo sapiens OX=9606 GN=YTHDF2 PE=1 SV=2	YTHD2_HUMAN	YTHDF2	62 kDa	Homo sapiens	9	11	12
548	Probable 28S rRNA (cytosine(4447)-C(5))-methyltransferase OS=Homo sapiens OX=9606 GN=NOP2 PE=1 SV=2	NOP2_HUMAN	NOP2	89 kDa	Homo sapiens	0	5	9
549	Tudor-interacting repair regulator protein OS=Homo sapiens OX=9606 GN=NUDT16L1 PE=1 SV=1	TIRR_HUMAN	NUDT16L1	23 kDa	Homo sapiens	0	11	5
550	E3 ISG15--protein ligase HERC5 OS=Homo sapiens OX=9606 GN=HERC5 PE=1 SV=2	HERC5_HUMAN	HERC5	117 kDa	Homo sapiens	0	7	8
551	4F2 cell-surface antigen heavy chain OS=Homo sapiens OX=9606 GN=SLC3A2 PE=1 SV=3	4F2_HUMAN	SLC3A2	68 kDa	Homo sapiens	5	12	9
552	Nucleolar protein 58 OS=Homo sapiens OX=9606 GN=NOP58 PE=1 SV=1	NOP58_HUMAN	NOP58	60 kDa	Homo sapiens	7	9	9
553	60S ribosomal protein L28 OS=Homo sapiens OX=9606 GN=RPL28 PE=1 SV=3	RL28_HUMAN	RPL28	16 kDa	Homo sapiens	9	4	4
554	SRSF protein kinase 2 OS=Homo sapiens OX=9606 GN=SRPK2 PE=1 SV=3	SRPK2_HUMAN	SRPK2	78 kDa	Homo sapiens	5	7	8
555	60S ribosomal protein L35 OS=Homo sapiens OX=9606 GN=RPL35 PE=1 SV=2	RL35_HUMAN	RPL35	15 kDa	Homo sapiens	9	8	8
556	WD repeat-containing protein 11 OS=Homo sapiens OX=9606 GN=WDR11 PE=1 SV=1	WDR11_HUMAN	WDR11	137 kDa	Homo sapiens	2	6	10
557	AP-2 complex subunit mu OS=Homo sapiens OX=9606 GN=AP2M1 PE=1 SV=2	AP2M1_HUMAN	AP2M1	50 kDa	Homo sapiens	0	6	8
558	eIF-2-alpha kinase activator GCN1 OS=Homo sapiens OX=9606 GN=GCN1 PE=1 SV=6	GCN1_HUMAN	GCN1	293 kDa	Homo sapiens	0	2	0
559	HLA class I histocompatibility antigen, A-2 alpha chain OS=Homo sapiens OX=9606 GN=HLA-A PE=1 SV=1	1A02_HUMAN	HLA-A	41 kDa	Homo sapiens	3	8	9
560	A-kinase anchor protein 8-like OS=Homo sapiens OX=9606 GN=AKAP8L PE=1 SV=4	AKP8L_HUMAN	AKAP8L	72 kDa	Homo sapiens	3	7	7
561	ATP-dependent RNA helicase DDX55 OS=Homo sapiens OX=9606 GN=DDX55 PE=1 SV=3	DDX55_HUMAN	DDX55	69 kDa	Homo sapiens	3	10	11
562	Elongation factor 1-gamma OS=Homo sapiens OX=9606 GN=EEF1G PE=1 SV=3	EF1G_HUMAN	EEF1G	50 kDa	Homo sapiens	6	4	7
563	Protein FAM111B OS=Homo sapiens OX=9606 GN=FAM111B PE=1 SV=1	F111B_HUMAN	FAM111B	85 kDa	Homo sapiens	4	6	6
564	rRNA 2'-O-methyltransferase fibrillarin OS=Homo sapiens OX=9606 GN=FBL PE=1 SV=2	FBRL_HUMAN	FBL	34 kDa	Homo sapiens	5	9	11
565	Signal recognition particle 9 kDa protein OS=Homo sapiens OX=9606 GN=SRP9 PE=1 SV=2	SRP09_HUMAN	SRP9	10 kDa	Homo sapiens	5	7	6
566	Activating signal cointegrator 1 OS=Homo sapiens OX=9606 GN=TRIP4 PE=1 SV=4	TRIP4_HUMAN	TRIP4	66 kDa	Homo sapiens	2	5	5
567	Tricarboxylate transport protein, mitochondrial OS=Homo sapiens OX=9606 GN=SLC25A1 PE=1 SV=2	TXTP_HUMAN	SLC25A1	34 kDa	Homo sapiens	7	10	8
568	Aurora kinase A OS=Homo sapiens OX=9606 GN=AURKA PE=1 SV=2	AURKA_HUMAN	AURKA	46 kDa	Homo sapiens	0	9	11
569	Centrosomal protein of 85 kDa OS=Homo sapiens OX=9606 GN=CEP85 PE=1 SV=1	CEP85_HUMAN	CEP85	86 kDa	Homo sapiens	4	11	5
570	Histone H1.4 OS=Homo sapiens OX=9606 GN=HIST1H1E PE=1 SV=2	H14_HUMAN	HIST1H1E	22 kDa	Homo sapiens	9	8	8
571	Dolichyl-diphosphooligosaccharide--protein glycosyltransferase subunit 1 OS=Homo sapiens OX=9606 GN=RPN1 PE=1 SV=1	RPN1_HUMAN	RPN1	69 kDa	Homo sapiens	5	8	8
572	Sphingosine-1-phosphate lyase 1 OS=Homo sapiens OX=9606 GN=SGPL1 PE=1 SV=3	SGPL1_HUMAN	SGPL1	64 kDa	Homo sapiens	4	7	3
573	General transcription factor IIF subunit 1 OS=Homo sapiens OX=9606 GN=GTF2F1 PE=1 SV=2	T2FA_HUMAN	GTF2F1	58 kDa	Homo sapiens	4	9	7
574	Ubiquitin-associated protein 2-like OS=Homo sapiens OX=9606 GN=UBAP2L PE=1 SV=2	UBP2L_HUMAN	UBAP2L	115 kDa	Homo sapiens	3	9	9
575	Treacle protein OS=Homo sapiens OX=9606 GN=TCOF1 PE=1 SV=3	TCOF_HUMAN	TCOF1	152 kDa	Homo sapiens	4	4	2
576	Myb-binding protein 1A OS=Homo sapiens OX=9606 GN=MYBBP1A PE=1 SV=2	MBB1A_HUMAN	MYBBP1A	149 kDa	Homo sapiens	0	7	7
577	UDP-glucose:glycoprotein glucosyltransferase 1 OS=Homo sapiens OX=9606 GN=UGGT1 PE=1 SV=3	UGGG1_HUMAN	UGGT1	177 kDa	Homo sapiens	0	9	5
578	FERM, ARHGEF and pleckstrin domain-containing protein 2 OS=Homo sapiens OX=9606 GN=FARP2 PE=1 SV=3	FARP2_HUMAN	FARP2	120 kDa	Homo sapiens	0	7	3
579	39S ribosomal protein L19, mitochondrial OS=Homo sapiens OX=9606 GN=MRPL19 PE=1 SV=2	RM19_HUMAN	MRPL19	34 kDa	Homo sapiens	6	10	9
580	DNA-directed RNA polymerase II subunit RPB4 OS=Homo sapiens OX=9606 GN=POLR2D PE=1 SV=1	RPB4_HUMAN	POLR2D	16 kDa	Homo sapiens	3	9	6
581	40S ribosomal protein S27 OS=Homo sapiens OX=9606 GN=RPS27 PE=1 SV=3	RS27_HUMAN	RPS27	9 kDa	Homo sapiens	11	11	8
582	Protein transport protein Sec24A OS=Homo sapiens OX=9606 GN=SEC24A PE=1 SV=2	SC24A_HUMAN	SEC24A	120 kDa	Homo sapiens	3	9	14
583	Very-long-chain enoyl-CoA reductase OS=Homo sapiens OX=9606 GN=TECR PE=1 SV=1	TECR_HUMAN	TECR	36 kDa	Homo sapiens	3	8	6
584	60S ribosomal protein L35a OS=Homo sapiens OX=9606 GN=RPL35A PE=1 SV=2	RL35A_HUMAN	RPL35A	13 kDa	Homo sapiens	0	3	3
585	Small nuclear ribonucleoprotein Sm D3 OS=Homo sapiens OX=9606 GN=SNRPD3 PE=1 SV=1	SMD3_HUMAN	SNRPD3	14 kDa	Homo sapiens	7	7	9
586	Volume-regulated anion channel subunit LRRC8A OS=Homo sapiens OX=9606 GN=LRRC8A PE=1 SV=1	LRC8A_HUMAN	LRRC8A	94 kDa	Homo sapiens	0	7	6
587	Serine/threonine-protein phosphatase 6 catalytic subunit OS=Homo sapiens OX=9606 GN=PPP6C PE=1 SV=1	PPP6_HUMAN	PPP6C	35 kDa	Homo sapiens	0	9	8
588	Calcium-binding mitochondrial carrier protein Aralar1 OS=Homo sapiens OX=9606 GN=SLC25A12 PE=1 SV=2	CMC1_HUMAN	SLC25A12	75 kDa	Homo sapiens	0	12	21
589	KH domain-containing, RNA-binding, signal transduction-associated protein 3 OS=Homo sapiens OX=9606 GN=KHDRBS3 PE=1 SV=1	KHDR3_HUMAN	KHDRBS3	39 kDa	Homo sapiens	12	11	11
590	Obscurin-like protein 1 OS=Homo sapiens OX=9606 GN=OBSL1 PE=1 SV=4	OBSL1_HUMAN	OBSL1	207 kDa	Homo sapiens	2	2	3
591	Palladin OS=Homo sapiens OX=9606 GN=PALLD PE=1 SV=3	PALLD_HUMAN	PALLD	151 kDa	Homo sapiens	4	5	7
592	RNA-binding protein 4 OS=Homo sapiens OX=9606 GN=RBM4 PE=1 SV=1	RBM4_HUMAN	RBM4	40 kDa	Homo sapiens	4	8	4
593	60S ribosomal protein L11 OS=Homo sapiens OX=9606 GN=RPL11 PE=1 SV=2	RL11_HUMAN	RPL11	20 kDa	Homo sapiens	10	8	10
594	60S ribosomal protein L22 OS=Homo sapiens OX=9606 GN=RPL22 PE=1 SV=2	RL22_HUMAN	RPL22	15 kDa	Homo sapiens	7	9	11
595	60S ribosomal protein L27a OS=Homo sapiens OX=9606 GN=RPL27A PE=1 SV=2	RL27A_HUMAN	RPL27A	17 kDa	Homo sapiens	7	7	6
596	DNA-directed RNA polymerase II subunit RPB11-a OS=Homo sapiens OX=9606 GN=POLR2J PE=1 SV=1	RPB11_HUMAN	POLR2J	13 kDa	Homo sapiens	3	7	4
597	FACT complex subunit SSRP1 OS=Homo sapiens OX=9606 GN=SSRP1 PE=1 SV=1	SSRP1_HUMAN	SSRP1	81 kDa	Homo sapiens	5	7	6
598	Kinectin OS=Homo sapiens OX=9606 GN=KTN1 PE=1 SV=1	KTN1_HUMAN	KTN1	156 kDa	Homo sapiens	3	8	6
599	Pre-mRNA-processing factor 19 OS=Homo sapiens OX=9606 GN=PRPF19 PE=1 SV=1	PRP19_HUMAN	PRPF19	55 kDa	Homo sapiens	2	6	6
600	ATP-dependent 6-phosphofructokinase, platelet type OS=Homo sapiens OX=9606 GN=PFKP PE=1 SV=2	PFKAP_HUMAN	PFKP	86 kDa	Homo sapiens	3	6	8
601	Serine/arginine-rich splicing factor 5 OS=Homo sapiens OX=9606 GN=SRSF5 PE=1 SV=1	SRSF5_HUMAN	SRSF5	31 kDa	Homo sapiens	3	9	13
602	Anillin OS=Homo sapiens OX=9606 GN=ANLN PE=1 SV=2	ANLN_HUMAN	ANLN	124 kDa	Homo sapiens	2	3	4
603	Ankyrin repeat domain-containing protein 17 OS=Homo sapiens OX=9606 GN=ANKRD17 PE=1 SV=3	ANR17_HUMAN	ANKRD17	274 kDa	Homo sapiens	2	8	10
604	Lethal(2) giant larvae protein homolog 1 OS=Homo sapiens OX=9606 GN=LLGL1 PE=1 SV=3	L2GL1_HUMAN	LLGL1	115 kDa	Homo sapiens	0	7	9
605	Calcium-binding and coiled-coil domain-containing protein 2 OS=Homo sapiens OX=9606 GN=CALCOCO2 PE=1 SV=1	CACO2_HUMAN	CALCOCO2	52 kDa	Homo sapiens	2	5	7
606	Mitochondrial 2-oxoglutarate/malate carrier protein OS=Homo sapiens OX=9606 GN=SLC25A11 PE=1 SV=3	M2OM_HUMAN	SLC25A11	34 kDa	Homo sapiens	3	11	10
607	Opioid growth factor receptor OS=Homo sapiens OX=9606 GN=OGFR PE=1 SV=3	OGFR_HUMAN	OGFR	73 kDa	Homo sapiens	2	9	10
608	Pyrroline-5-carboxylate reductase 3 OS=Homo sapiens OX=9606 GN=PYCR3 PE=1 SV=3	P5CR3_HUMAN	PYCR3	29 kDa	Homo sapiens	4	4	9
609	Twinkle protein, mitochondrial OS=Homo sapiens OX=9606 GN=TWNK PE=1 SV=1	PEO1_HUMAN	TWNK	77 kDa	Homo sapiens	2	7	5
610	PHD finger protein 6 OS=Homo sapiens OX=9606 GN=PHF6 PE=1 SV=1	PHF6_HUMAN	PHF6	41 kDa	Homo sapiens	2	5	8
611	Ribonucleases P/MRP protein subunit POP1 OS=Homo sapiens OX=9606 GN=POP1 PE=1 SV=2	POP1_HUMAN	POP1	115 kDa	Homo sapiens	4	7	8
612	RNA-binding protein 8A OS=Homo sapiens OX=9606 GN=RBM8A PE=1 SV=1	RBM8A_HUMAN	RBM8A	20 kDa	Homo sapiens	11	8	9
613	Nicotinamide phosphoribosyltransferase OS=Homo sapiens OX=9606 GN=NAMPT PE=1 SV=1	NAMPT_HUMAN	NAMPT	56 kDa	Homo sapiens	2	5	7
614	Dolichol-phosphate mannosyltransferase subunit 1 OS=Homo sapiens OX=9606 GN=DPM1 PE=1 SV=1	DPM1_HUMAN	DPM1	30 kDa	Homo sapiens	2	5	10
615	AP-1 complex subunit mu-1 OS=Homo sapiens OX=9606 GN=AP1M1 PE=1 SV=3	AP1M1_HUMAN	AP1M1	49 kDa	Homo sapiens	4	6	6
616	60S ribosomal protein L15 OS=Homo sapiens OX=9606 GN=RPL15 PE=1 SV=2	RL15_HUMAN	RPL15	24 kDa	Homo sapiens	6	3	0
617	Dimethyladenosine transferase 2, mitochondrial OS=Homo sapiens OX=9606 GN=TFB2M PE=1 SV=1	TFB2M_HUMAN	TFB2M	45 kDa	Homo sapiens	2	6	9
618	Guanine nucleotide-binding protein-like 3-like protein OS=Homo sapiens OX=9606 GN=GNL3L PE=1 SV=1	GNL3L_HUMAN	GNL3L	66 kDa	Homo sapiens	2	8	9
619	Elongator complex protein 1 OS=Homo sapiens OX=9606 GN=ELP1 PE=1 SV=3	ELP1_HUMAN	ELP1	150 kDa	Homo sapiens	0	6	8
620	Mitotic checkpoint protein BUB3 OS=Homo sapiens OX=9606 GN=BUB3 PE=1 SV=1	BUB3_HUMAN	BUB3	37 kDa	Homo sapiens	10	7	5
621	Protein DEK OS=Homo sapiens OX=9606 GN=DEK PE=1 SV=1	DEK_HUMAN	DEK	43 kDa	Homo sapiens	2	6	9
622	3-hydroxyacyl-CoA dehydrogenase type-2 OS=Homo sapiens OX=9606 GN=HSD17B10 PE=1 SV=3	HCD2_HUMAN	HSD17B10	27 kDa	Homo sapiens	4	10	11
623	Luc7-like protein 3 OS=Homo sapiens OX=9606 GN=LUC7L3 PE=1 SV=2	LC7L3_HUMAN	LUC7L3	51 kDa	Homo sapiens	8	6	7
624	Nucleolar protein 56 OS=Homo sapiens OX=9606 GN=NOP56 PE=1 SV=4	NOP56_HUMAN	NOP56	66 kDa	Homo sapiens	4	8	5
625	CTP synthase 1 OS=Homo sapiens OX=9606 GN=CTPS1 PE=1 SV=2	PYRG1_HUMAN	CTPS1	67 kDa	Homo sapiens	6	4	7
626	40S ribosomal protein S28 OS=Homo sapiens OX=9606 GN=RPS28 PE=1 SV=1	RS28_HUMAN	RPS28	8 kDa	Homo sapiens	9	9	12
627	28S ribosomal protein S15, mitochondrial OS=Homo sapiens OX=9606 GN=MRPS15 PE=1 SV=1	RT15_HUMAN	MRPS15	30 kDa	Homo sapiens	3	8	4
628	5'-3' exoribonuclease 1 OS=Homo sapiens OX=9606 GN=XRN1 PE=1 SV=1	XRN1_HUMAN	XRN1	194 kDa	Homo sapiens	4	3	3
629	Nucleosome assembly protein 1-like 1 OS=Homo sapiens OX=9606 GN=NAP1L1 PE=1 SV=1	NP1L1_HUMAN	NAP1L1	45 kDa	Homo sapiens	5	8	8
630	Nucleophosmin OS=Homo sapiens OX=9606 GN=NPM1 PE=1 SV=2	NPM_HUMAN	NPM1	33 kDa	Homo sapiens	4	7	5
631	Ubiquitin carboxyl-terminal hydrolase 40 OS=Homo sapiens OX=9606 GN=USP40 PE=1 SV=3	UBP40_HUMAN	USP40	140 kDa	Homo sapiens	2	3	7
632	Aminoacyl tRNA synthase complex-interacting multifunctional protein 1 OS=Homo sapiens OX=9606 GN=AIMP1 PE=1 SV=2	AIMP1_HUMAN	AIMP1	34 kDa	Homo sapiens	3	4	7
633	Heterogeneous nuclear ribonucleoprotein L-like OS=Homo sapiens OX=9606 GN=HNRNPLL PE=1 SV=1	HNRLL_HUMAN	HNRNPLL	60 kDa	Homo sapiens	3	10	9
634	mRNA turnover protein 4 homolog OS=Homo sapiens OX=9606 GN=MRTO4 PE=1 SV=2	MRT4_HUMAN	MRTO4	28 kDa	Homo sapiens	0	5	8
635	Ribosomal oxygenase 2 OS=Homo sapiens OX=9606 GN=RIOX2 PE=1 SV=1	RIOX2_HUMAN	RIOX2	53 kDa	Homo sapiens	0	5	7
636	Zinc finger CCCH domain-containing protein 4 OS=Homo sapiens OX=9606 GN=ZC3H4 PE=1 SV=3	ZC3H4_HUMAN	ZC3H4	140 kDa	Homo sapiens	0	8	7
637	Protein CMSS1 OS=Homo sapiens OX=9606 GN=CMSS1 PE=1 SV=2	CMS1_HUMAN	CMSS1	32 kDa	Homo sapiens	0	7	7
638	ATP-dependent RNA helicase DDX24 OS=Homo sapiens OX=9606 GN=DDX24 PE=1 SV=1	DDX24_HUMAN	DDX24	96 kDa	Homo sapiens	0	3	4
639	RNA-binding protein 12 OS=Homo sapiens OX=9606 GN=RBM12 PE=1 SV=1	RBM12_HUMAN	RBM12	97 kDa	Homo sapiens	0	0	3
640	Formin-like protein 3 OS=Homo sapiens OX=9606 GN=FMNL3 PE=1 SV=3	FMNL3_HUMAN	FMNL3	117 kDa	Homo sapiens	0	6	6
641	Protein argonaute-1 OS=Homo sapiens OX=9606 GN=AGO1 PE=1 SV=3	AGO1_HUMAN	AGO1	97 kDa	Homo sapiens	14	18	23
642	Uncharacterized protein C7orf50 OS=Homo sapiens OX=9606 GN=C7orf50 PE=1 SV=1	CG050_HUMAN	C7orf50	22 kDa	Homo sapiens	4	4	8
643	Glyceraldehyde-3-phosphate dehydrogenase OS=Homo sapiens OX=9606 GN=GAPDH PE=1 SV=3	G3P_HUMAN	GAPDH	36 kDa	Homo sapiens	3	8	8
644	Importin subunit alpha-5 OS=Homo sapiens OX=9606 GN=KPNA1 PE=1 SV=3	IMA5_HUMAN	KPNA1	60 kDa	Homo sapiens	3	8	8
645	La-related protein 4 OS=Homo sapiens OX=9606 GN=LARP4 PE=1 SV=3	LARP4_HUMAN	LARP4	81 kDa	Homo sapiens	4	5	6
646	U4/U6 small nuclear ribonucleoprotein Prp4 OS=Homo sapiens OX=9606 GN=PRPF4 PE=1 SV=2	PRP4_HUMAN	PRPF4	58 kDa	Homo sapiens	6	6	9
647	28S ribosomal protein S16, mitochondrial OS=Homo sapiens OX=9606 GN=MRPS16 PE=1 SV=1	RT16_HUMAN	MRPS16	15 kDa	Homo sapiens	7	8	6
648	Translin OS=Homo sapiens OX=9606 GN=TSN PE=1 SV=1	TSN_HUMAN	TSN	26 kDa	Homo sapiens	5	8	9
649	Serine beta-lactamase-like protein LACTB, mitochondrial OS=Homo sapiens OX=9606 GN=LACTB PE=1 SV=2	LACTB_HUMAN	LACTB	61 kDa	Homo sapiens	4	5	11
650	Rac GTPase-activating protein 1 OS=Homo sapiens OX=9606 GN=RACGAP1 PE=1 SV=1	RGAP1_HUMAN	RACGAP1	71 kDa	Homo sapiens	2	5	6
651	Calcium homeostasis endoplasmic reticulum protein OS=Homo sapiens OX=9606 GN=CHERP PE=1 SV=3	CHERP_HUMAN	CHERP	104 kDa	Homo sapiens	3	5	3
652	N-alpha-acetyltransferase 15, NatA auxiliary subunit OS=Homo sapiens OX=9606 GN=NAA15 PE=1 SV=1	NAA15_HUMAN	NAA15	101 kDa	Homo sapiens	0	2	3
653	Estradiol 17-beta-dehydrogenase 11 OS=Homo sapiens OX=9606 GN=HSD17B11 PE=1 SV=3	DHB11_HUMAN	HSD17B11	33 kDa	Homo sapiens	2	7	10
654	Asparagine--tRNA ligase, cytoplasmic OS=Homo sapiens OX=9606 GN=NARS PE=1 SV=1	SYNC_HUMAN	NARS	63 kDa	Homo sapiens	0	6	6
655	Inosine-5'-monophosphate dehydrogenase 2 OS=Homo sapiens OX=9606 GN=IMPDH2 PE=1 SV=2	IMDH2_HUMAN	IMPDH2	56 kDa	Homo sapiens	3	8	11
656	Serine--tRNA ligase, mitochondrial OS=Homo sapiens OX=9606 GN=SARS2 PE=1 SV=1	SYSM_HUMAN	SARS2	58 kDa	Homo sapiens	0	7	4
657	E3 ubiquitin-protein ligase HECTD1 OS=Homo sapiens OX=9606 GN=HECTD1 PE=1 SV=3	HECD1_HUMAN	HECTD1	289 kDa	Homo sapiens	0	2	6
658	Ataxin-10 OS=Homo sapiens OX=9606 GN=ATXN10 PE=1 SV=1	ATX10_HUMAN	ATXN10	53 kDa	Homo sapiens	4	6	8
659	ATP-dependent RNA helicase DDX50 OS=Homo sapiens OX=9606 GN=DDX50 PE=1 SV=1	DDX50_HUMAN	DDX50	83 kDa	Homo sapiens	5	8	9
660	DnaJ homolog subfamily B member 6 OS=Homo sapiens OX=9606 GN=DNAJB6 PE=1 SV=2	DNJB6_HUMAN	DNAJB6	36 kDa	Homo sapiens	7	7	6
661	Pinin OS=Homo sapiens OX=9606 GN=PNN PE=1 SV=5	PININ_HUMAN	PNN	82 kDa	Homo sapiens	6	6	4
662	Thioredoxin-dependent peroxide reductase, mitochondrial OS=Homo sapiens OX=9606 GN=PRDX3 PE=1 SV=3	PRDX3_HUMAN	PRDX3	28 kDa	Homo sapiens	9	6	7
663	Serine/threonine-protein kinase RIO2 OS=Homo sapiens OX=9606 GN=RIOK2 PE=1 SV=2	RIOK2_HUMAN	RIOK2	63 kDa	Homo sapiens	4	7	8
664	Serine/arginine repetitive matrix protein 1 OS=Homo sapiens OX=9606 GN=SRRM1 PE=1 SV=2	SRRM1_HUMAN	SRRM1	102 kDa	Homo sapiens	3	6	4
665	Protein flightless-1 homolog OS=Homo sapiens OX=9606 GN=FLII PE=1 SV=2	FLII_HUMAN	FLII	145 kDa	Homo sapiens	4	7	5
666	DNA-directed RNA polymerase II subunit RPB9 OS=Homo sapiens OX=9606 GN=POLR2I PE=1 SV=1	RPB9_HUMAN	POLR2I	15 kDa	Homo sapiens	5	9	4
667	RNA-binding protein 42 OS=Homo sapiens OX=9606 GN=RBM42 PE=1 SV=1	RBM42_HUMAN	RBM42	50 kDa	Homo sapiens	2	7	6
668	Tudor domain-containing protein 3 OS=Homo sapiens OX=9606 GN=TDRD3 PE=1 SV=1	TDRD3_HUMAN	TDRD3	73 kDa	Homo sapiens	2	2	2
669	AFG3-like protein 2 OS=Homo sapiens OX=9606 GN=AFG3L2 PE=1 SV=2	AFG32_HUMAN	AFG3L2	89 kDa	Homo sapiens	0	4	7
670	Protein strawberry notch homolog 1 OS=Homo sapiens OX=9606 GN=SBNO1 PE=1 SV=1	SBNO1_HUMAN	SBNO1	154 kDa	Homo sapiens	0	4	4
671	Bystin OS=Homo sapiens OX=9606 GN=BYSL PE=1 SV=3	BYST_HUMAN	BYSL	50 kDa	Homo sapiens	0	6	8
672	Kinesin-like protein KIF1C OS=Homo sapiens OX=9606 GN=KIF1C PE=1 SV=3	KIF1C_HUMAN	KIF1C	123 kDa	Homo sapiens	0	5	2
673	Cytoplasmic dynein 1 heavy chain 1 OS=Homo sapiens OX=9606 GN=DYNC1H1 PE=1 SV=5	DYHC1_HUMAN	DYNC1H1	532 kDa	Homo sapiens	0	0	4
674	DNA-directed RNA polymerase I subunit RPA34 OS=Homo sapiens OX=9606 GN=CD3EAP PE=1 SV=1	RPA34_HUMAN	CD3EAP	55 kDa	Homo sapiens	0	9	7
675	Dedicator of cytokinesis protein 7 OS=Homo sapiens OX=9606 GN=DOCK7 PE=1 SV=4	DOCK7_HUMAN	DOCK7	243 kDa	Homo sapiens	0	7	3
676	ADP/ATP translocase 3 OS=Homo sapiens OX=9606 GN=SLC25A6 PE=1 SV=4	ADT3_HUMAN	SLC25A6	33 kDa	Homo sapiens	18	23	27
677	Centrosomal protein of 55 kDa OS=Homo sapiens OX=9606 GN=CEP55 PE=1 SV=3	CEP55_HUMAN	CEP55	54 kDa	Homo sapiens	7	5	8
678	Caseinolytic peptidase B protein homolog OS=Homo sapiens OX=9606 GN=CLPB PE=1 SV=1	CLPB_HUMAN	CLPB	79 kDa	Homo sapiens	2	3	4
679	rRNA methyltransferase 1, mitochondrial OS=Homo sapiens OX=9606 GN=MRM1 PE=1 SV=1	MRM1_HUMAN	MRM1	39 kDa	Homo sapiens	2	5	5
680	Pre-mRNA-processing factor 40 homolog A OS=Homo sapiens OX=9606 GN=PRPF40A PE=1 SV=2	PR40A_HUMAN	PRPF40A	109 kDa	Homo sapiens	3	4	3
681	Replication factor C subunit 5 OS=Homo sapiens OX=9606 GN=RFC5 PE=1 SV=1	RFC5_HUMAN	RFC5	38 kDa	Homo sapiens	2	4	6
682	Serine/arginine-rich splicing factor 3 OS=Homo sapiens OX=9606 GN=SRSF3 PE=1 SV=1	SRSF3_HUMAN	SRSF3	19 kDa	Homo sapiens	11	15	15
683	Roquin-1 OS=Homo sapiens OX=9606 GN=RC3H1 PE=1 SV=1	RC3H1_HUMAN	RC3H1	126 kDa	Homo sapiens	3	3	5
684	60S ribosomal protein L37a OS=Homo sapiens OX=9606 GN=RPL37A PE=1 SV=2	RL37A_HUMAN	RPL37A	10 kDa	Homo sapiens	5	8	7
685	Serine/threonine-protein kinase PLK1 OS=Homo sapiens OX=9606 GN=PLK1 PE=1 SV=1	PLK1_HUMAN	PLK1	68 kDa	Homo sapiens	2	7	4
686	Signal recognition particle subunit SRP72 OS=Homo sapiens OX=9606 GN=SRP72 PE=1 SV=3	SRP72_HUMAN	SRP72	75 kDa	Homo sapiens	0	7	8
687	Ubiquitin carboxyl-terminal hydrolase 10 OS=Homo sapiens OX=9606 GN=USP10 PE=1 SV=2	UBP10_HUMAN	USP10	87 kDa	Homo sapiens	0	4	7
688	Tubulin beta-6 chain OS=Homo sapiens OX=9606 GN=TUBB6 PE=1 SV=1	TBB6_HUMAN	TUBB6	50 kDa	Homo sapiens	0	36	38
689	Tax1-binding protein 1 OS=Homo sapiens OX=9606 GN=TAX1BP1 PE=1 SV=2	TAXB1_HUMAN	TAX1BP1	91 kDa	Homo sapiens	2	3	5
690	Exosome complex component MTR3 OS=Homo sapiens OX=9606 GN=EXOSC6 PE=1 SV=1	EXOS6_HUMAN	EXOSC6	28 kDa	Homo sapiens	0	9	13
691	Tyrosine-protein kinase JAK1 OS=Homo sapiens OX=9606 GN=JAK1 PE=1 SV=2	JAK1_HUMAN	JAK1	133 kDa	Homo sapiens	0	4	5
692	TBC1 domain family member 2A OS=Homo sapiens OX=9606 GN=TBC1D2 PE=1 SV=3	TBD2A_HUMAN	TBC1D2	105 kDa	Homo sapiens	0	7	6
693	ATPase family AAA domain-containing protein 3B OS=Homo sapiens OX=9606 GN=ATAD3B PE=1 SV=1	ATD3B_HUMAN	ATAD3B	73 kDa	Homo sapiens	0	21	26
694	Serine/threonine-protein kinase MRCK alpha OS=Homo sapiens OX=9606 GN=CDC42BPA PE=1 SV=1	MRCKA_HUMAN	CDC42BPA	197 kDa	Homo sapiens	0	4	4
695	DNA-directed RNA polymerase I subunit RPA49 OS=Homo sapiens OX=9606 GN=POLR1E PE=1 SV=3	RPA49_HUMAN	POLR1E	47 kDa	Homo sapiens	0	6	5
696	Sister chromatid cohesion protein PDS5 homolog B OS=Homo sapiens OX=9606 GN=PDS5B PE=1 SV=1	PDS5B_HUMAN	PDS5B	165 kDa	Homo sapiens	0	0	2
697	14-3-3 protein theta OS=Homo sapiens OX=9606 GN=YWHAQ PE=1 SV=1	1433T_HUMAN	YWHAQ	28 kDa	Homo sapiens	4	6	10
698	Serine/threonine-protein phosphatase 2A 65 kDa regulatory subunit A alpha isoform OS=Homo sapiens OX=9606 GN=PPP2R1A PE=1 SV=4	2AAA_HUMAN	PPP2R1A	65 kDa	Homo sapiens	3	6	8
699	Ezrin OS=Homo sapiens OX=9606 GN=EZR PE=1 SV=4	EZRI_HUMAN	EZR	69 kDa	Homo sapiens	15	22	21
700	Protein FRG1 OS=Homo sapiens OX=9606 GN=FRG1 PE=1 SV=1	FRG1_HUMAN	FRG1	29 kDa	Homo sapiens	4	6	4
701	Nuclear pore complex protein Nup93 OS=Homo sapiens OX=9606 GN=NUP93 PE=1 SV=2	NUP93_HUMAN	NUP93	93 kDa	Homo sapiens	2	4	7
702	Lysine-specific demethylase 9 OS=Homo sapiens OX=9606 GN=RSBN1 PE=1 SV=2	RSBN1_HUMAN	RSBN1	90 kDa	Homo sapiens	4	6	8
703	Endoplasmic reticulum resident protein 44 OS=Homo sapiens OX=9606 GN=ERP44 PE=1 SV=1	ERP44_HUMAN	ERP44	47 kDa	Homo sapiens	2	5	8
704	RNA-binding protein NOB1 OS=Homo sapiens OX=9606 GN=NOB1 PE=1 SV=1	NOB1_HUMAN	NOB1	47 kDa	Homo sapiens	0	3	4
705	U3 small nucleolar RNA-associated protein 4 homolog OS=Homo sapiens OX=9606 GN=UTP4 PE=1 SV=1	UTP4_HUMAN	UTP4	77 kDa	Homo sapiens	2	4	9
706	Mitochondrial import receptor subunit TOM22 homolog OS=Homo sapiens OX=9606 GN=TOMM22 PE=1 SV=3	TOM22_HUMAN	TOMM22	16 kDa	Homo sapiens	0	8	11
707	Transcription initiation factor IIE subunit beta OS=Homo sapiens OX=9606 GN=GTF2E2 PE=1 SV=1	T2EB_HUMAN	GTF2E2	33 kDa	Homo sapiens	0	3	4
708	Dihydrolipoyllysine-residue acetyltransferase component of pyruvate dehydrogenase complex, mitochondrial OS=Homo sapiens OX=9606 GN=DLAT PE=1 SV=3	ODP2_HUMAN	DLAT	69 kDa	Homo sapiens	0	2	9
709	Transcription elongation regulator 1 OS=Homo sapiens OX=9606 GN=TCERG1 PE=1 SV=2	TCRG1_HUMAN	TCERG1	124 kDa	Homo sapiens	0	2	4
710	Exosome complex component RRP4 OS=Homo sapiens OX=9606 GN=EXOSC2 PE=1 SV=2	EXOS2_HUMAN	EXOSC2	33 kDa	Homo sapiens	0	8	7
711	Growth arrest and DNA damage-inducible proteins-interacting protein 1 OS=Homo sapiens OX=9606 GN=GADD45GIP1 PE=1 SV=1	G45IP_HUMAN	GADD45GIP1	25 kDa	Homo sapiens	0	8	6
712	Probable dimethyladenosine transferase OS=Homo sapiens OX=9606 GN=DIMT1 PE=1 SV=1	DIM1_HUMAN	DIMT1	35 kDa	Homo sapiens	5	6	6
713	MAP kinase-activating death domain protein OS=Homo sapiens OX=9606 GN=MADD PE=1 SV=2	MADD_HUMAN	MADD	183 kDa	Homo sapiens	3	6	6
714	Poly(A) RNA polymerase, mitochondrial OS=Homo sapiens OX=9606 GN=MTPAP PE=1 SV=1	PAPD1_HUMAN	MTPAP	66 kDa	Homo sapiens	2	3	3
715	Paraneoplastic antigen Ma2 OS=Homo sapiens OX=9606 GN=PNMA2 PE=1 SV=2	PNMA2_HUMAN	PNMA2	42 kDa	Homo sapiens	4	3	5
716	RNA-binding protein 25 OS=Homo sapiens OX=9606 GN=RBM25 PE=1 SV=3	RBM25_HUMAN	RBM25	100 kDa	Homo sapiens	3	5	5
717	Zinc finger CCHC domain-containing protein 8 OS=Homo sapiens OX=9606 GN=ZCCHC8 PE=1 SV=2	ZCHC8_HUMAN	ZCCHC8	79 kDa	Homo sapiens	3	5	5
718	Polyadenylate-binding protein 2 OS=Homo sapiens OX=9606 GN=PABPN1 PE=1 SV=3	PABP2_HUMAN	PABPN1	33 kDa	Homo sapiens	2	5	3
719	Protein LYRIC OS=Homo sapiens OX=9606 GN=MTDH PE=1 SV=2	LYRIC_HUMAN	MTDH	64 kDa	Homo sapiens	3	8	8
720	Alpha-actinin-1 OS=Homo sapiens OX=9606 GN=ACTN1 PE=1 SV=2	ACTN1_HUMAN	ACTN1	103 kDa	Homo sapiens	2	6	10
721	NADH dehydrogenase [ubiquinone] 1 alpha subcomplex subunit 9, mitochondrial OS=Homo sapiens OX=9606 GN=NDUFA9 PE=1 SV=2	NDUA9_HUMAN	NDUFA9	43 kDa	Homo sapiens	2	3	6
722	Glutamine--fructose-6-phosphate aminotransferase [isomerizing] 1 OS=Homo sapiens OX=9606 GN=GFPT1 PE=1 SV=3	GFPT1_HUMAN	GFPT1	79 kDa	Homo sapiens	2	7	4
723	Mitochondrial carrier homolog 2 OS=Homo sapiens OX=9606 GN=MTCH2 PE=1 SV=1	MTCH2_HUMAN	MTCH2	33 kDa	Homo sapiens	2	7	4
724	Ankyrin repeat and zinc finger domain-containing protein 1 OS=Homo sapiens OX=9606 GN=ANKZF1 PE=1 SV=1	ANKZ1_HUMAN	ANKZF1	81 kDa	Homo sapiens	2	5	6
725	Lymphoid-specific helicase OS=Homo sapiens OX=9606 GN=HELLS PE=1 SV=1	HELLS_HUMAN	HELLS	97 kDa	Homo sapiens	2	3	3
726	ATP synthase subunit alpha, mitochondrial OS=Homo sapiens OX=9606 GN=ATP5F1A PE=1 SV=1	ATPA_HUMAN	ATP5F1A	60 kDa	Homo sapiens	0	2	6
727	Methyltransferase-like protein 17, mitochondrial OS=Homo sapiens OX=9606 GN=METTL17 PE=1 SV=1	MET17_HUMAN	METTL17	51 kDa	Homo sapiens	0	2	3
728	WW domain-binding protein 11 OS=Homo sapiens OX=9606 GN=WBP11 PE=1 SV=1	WBP11_HUMAN	WBP11	70 kDa	Homo sapiens	2	8	9
729	BAG family molecular chaperone regulator 2 OS=Homo sapiens OX=9606 GN=BAG2 PE=1 SV=1	BAG2_HUMAN	BAG2	24 kDa	Homo sapiens	0	5	12
730	Microtubule-associated protein 1B OS=Homo sapiens OX=9606 GN=MAP1B PE=1 SV=2	MAP1B_HUMAN	MAP1B	271 kDa	Homo sapiens	0	2	2
731	Myosin light polypeptide 6 OS=Homo sapiens OX=9606 GN=MYL6 PE=1 SV=2	MYL6_HUMAN	MYL6	17 kDa	Homo sapiens	3	6	7
732	RNA-binding protein PNO1 OS=Homo sapiens OX=9606 GN=PNO1 PE=1 SV=1	PNO1_HUMAN	PNO1	28 kDa	Homo sapiens	2	6	7
733	Regulator of nonsense transcripts 3B OS=Homo sapiens OX=9606 GN=UPF3B PE=1 SV=1	REN3B_HUMAN	UPF3B	58 kDa	Homo sapiens	4	5	7
734	60 kDa SS-A/Ro ribonucleoprotein OS=Homo sapiens OX=9606 GN=RO60 PE=1 SV=2	RO60_HUMAN	RO60	61 kDa	Homo sapiens	3	8	3
735	Ubiquitin-associated protein 2 OS=Homo sapiens OX=9606 GN=UBAP2 PE=1 SV=1	UBAP2_HUMAN	UBAP2	117 kDa	Homo sapiens	4	8	6
736	Kelch-like ECH-associated protein 1 OS=Homo sapiens OX=9606 GN=KEAP1 PE=1 SV=2	KEAP1_HUMAN	KEAP1	70 kDa	Homo sapiens	3	4	5
737	U6 snRNA-associated Sm-like protein LSm4 OS=Homo sapiens OX=9606 GN=LSM4 PE=1 SV=1	LSM4_HUMAN	LSM4	15 kDa	Homo sapiens	3	5	3
738	High mobility group protein B1 OS=Homo sapiens OX=9606 GN=HMGB1 PE=1 SV=3	HMGB1_HUMAN	HMGB1	25 kDa	Homo sapiens	4	6	6
739	DNA-directed RNA polymerases I and III subunit RPAC1 OS=Homo sapiens OX=9606 GN=POLR1C PE=1 SV=1	RPAC1_HUMAN	POLR1C	39 kDa	Homo sapiens	2	3	8
740	Survival motor neuron protein OS=Homo sapiens OX=9606 GN=SMN1 PE=1 SV=1	SMN_HUMAN	SMN1	32 kDa	Homo sapiens	2	6	9
741	Staphylococcal nuclease domain-containing protein 1 OS=Homo sapiens OX=9606 GN=SND1 PE=1 SV=1	SND1_HUMAN	SND1	102 kDa	Homo sapiens	2	5	6
742	Procollagen galactosyltransferase 1 OS=Homo sapiens OX=9606 GN=COLGALT1 PE=1 SV=1	GT251_HUMAN	COLGALT1	72 kDa	Homo sapiens	2	4	5
743	BTB/POZ domain-containing protein KCTD5 OS=Homo sapiens OX=9606 GN=KCTD5 PE=1 SV=1	KCTD5_HUMAN	KCTD5	26 kDa	Homo sapiens	2	7	7
744	TATA-binding protein-associated factor 2N OS=Homo sapiens OX=9606 GN=TAF15 PE=1 SV=1	RBP56_HUMAN	TAF15	62 kDa	Homo sapiens	9	7	10
745	FERM, ARHGEF and pleckstrin domain-containing protein 1 OS=Homo sapiens OX=9606 GN=FARP1 PE=1 SV=1	FARP1_HUMAN	FARP1	119 kDa	Homo sapiens	0	4	5
746	Tuftelin-interacting protein 11 OS=Homo sapiens OX=9606 GN=TFIP11 PE=1 SV=1	TFP11_HUMAN	TFIP11	97 kDa	Homo sapiens	0	3	5
747	Probable ATP-dependent RNA helicase DDX47 OS=Homo sapiens OX=9606 GN=DDX47 PE=1 SV=1	DDX47_HUMAN	DDX47	51 kDa	Homo sapiens	2	6	7
748	MAP7 domain-containing protein 1 OS=Homo sapiens OX=9606 GN=MAP7D1 PE=1 SV=1	MA7D1_HUMAN	MAP7D1	93 kDa	Homo sapiens	2	3	3
749	Ribosomal RNA small subunit methyltransferase NEP1 OS=Homo sapiens OX=9606 GN=EMG1 PE=1 SV=4	NEP1_HUMAN	EMG1	27 kDa	Homo sapiens	0	5	5
750	ATP-citrate synthase OS=Homo sapiens OX=9606 GN=ACLY PE=1 SV=3	ACLY_HUMAN	ACLY	121 kDa	Homo sapiens	0	3	4
751	Diacylglycerol kinase zeta OS=Homo sapiens OX=9606 GN=DGKZ PE=1 SV=3	DGKZ_HUMAN	DGKZ	124 kDa	Homo sapiens	0	2	4
752	Box C/D snoRNA protein 1 OS=Homo sapiens OX=9606 GN=ZNHIT6 PE=1 SV=1	BCD1_HUMAN	ZNHIT6	54 kDa	Homo sapiens	0	5	4
753	Methionine aminopeptidase 2 OS=Homo sapiens OX=9606 GN=METAP2 PE=1 SV=1	MAP2_HUMAN	METAP2	53 kDa	Homo sapiens	0	3	5
754	A-kinase anchor protein 8 OS=Homo sapiens OX=9606 GN=AKAP8 PE=1 SV=1	AKAP8_HUMAN	AKAP8	76 kDa	Homo sapiens	5	6	6
755	Cleavage stimulation factor subunit 1 OS=Homo sapiens OX=9606 GN=CSTF1 PE=1 SV=1	CSTF1_HUMAN	CSTF1	48 kDa	Homo sapiens	3	4	5
756	Ephrin type-A receptor 2 OS=Homo sapiens OX=9606 GN=EPHA2 PE=1 SV=2	EPHA2_HUMAN	EPHA2	108 kDa	Homo sapiens	3	4	3
757	Heat shock protein HSP 90-alpha OS=Homo sapiens OX=9606 GN=HSP90AA1 PE=1 SV=5	HS90A_HUMAN	HSP90AA1	85 kDa	Homo sapiens	15	16	21
758	NF-X1-type zinc finger protein NFXL1 OS=Homo sapiens OX=9606 GN=NFXL1 PE=1 SV=2	NFXL1_HUMAN	NFXL1	101 kDa	Homo sapiens	4	4	9
759	Polyadenylate-binding protein-interacting protein 1 OS=Homo sapiens OX=9606 GN=PAIP1 PE=1 SV=1	PAIP1_HUMAN	PAIP1	54 kDa	Homo sapiens	3	2	3
760	39S ribosomal protein L13, mitochondrial OS=Homo sapiens OX=9606 GN=MRPL13 PE=1 SV=1	RM13_HUMAN	MRPL13	21 kDa	Homo sapiens	4	5	7
761	DNA-directed RNA polymerases I, II, and III subunit RPABC3 OS=Homo sapiens OX=9606 GN=POLR2H PE=1 SV=4	RPAB3_HUMAN	POLR2H	17 kDa	Homo sapiens	6	5	8
762	YTH domain-containing family protein 1 OS=Homo sapiens OX=9606 GN=YTHDF1 PE=1 SV=1	YTHD1_HUMAN	YTHDF1	61 kDa	Homo sapiens	6	10	8
763	Scaffold attachment factor B2 OS=Homo sapiens OX=9606 GN=SAFB2 PE=1 SV=1	SAFB2_HUMAN	SAFB2	107 kDa	Homo sapiens	2	5	4
764	Rho guanine nucleotide exchange factor 2 OS=Homo sapiens OX=9606 GN=ARHGEF2 PE=1 SV=4	ARHG2_HUMAN	ARHGEF2	112 kDa	Homo sapiens	0	4	5
765	Collagen alpha-1(XIII) chain OS=Homo sapiens OX=9606 GN=COL13A1 PE=1 SV=1	CODA1_HUMAN	COL13A1	70 kDa	Homo sapiens	3	6	5
766	RNA-binding protein with serine-rich domain 1 OS=Homo sapiens OX=9606 GN=RNPS1 PE=1 SV=1	RNPS1_HUMAN	RNPS1	34 kDa	Homo sapiens	2	9	5
767	Ribosome biogenesis protein BMS1 homolog OS=Homo sapiens OX=9606 GN=BMS1 PE=1 SV=1	BMS1_HUMAN	BMS1	146 kDa	Homo sapiens	2	4	5
768	Meiosis regulator and mRNA stability factor 1 OS=Homo sapiens OX=9606 GN=MARF1 PE=1 SV=6	MARF1_HUMAN	MARF1	193 kDa	Homo sapiens	0	2	2
769	Chromosome transmission fidelity protein 18 homolog OS=Homo sapiens OX=9606 GN=CHTF18 PE=1 SV=1	CTF18_HUMAN	CHTF18	107 kDa	Homo sapiens	0	3	6
770	Probable ATP-dependent RNA helicase DDX27 OS=Homo sapiens OX=9606 GN=DDX27 PE=1 SV=2	DDX27_HUMAN	DDX27	90 kDa	Homo sapiens	0	3	4
771	Serine/threonine-protein kinase N2 OS=Homo sapiens OX=9606 GN=PKN2 PE=1 SV=1	PKN2_HUMAN	PKN2	112 kDa	Homo sapiens	0	4	5
772	TATA-binding protein-associated factor 172 OS=Homo sapiens OX=9606 GN=BTAF1 PE=1 SV=2	BTAF1_HUMAN	BTAF1	207 kDa	Homo sapiens	0	3	2
773	CUGBP Elav-like family member 2 OS=Homo sapiens OX=9606 GN=CELF2 PE=1 SV=1	CELF2_HUMAN	CELF2	54 kDa	Homo sapiens	0	10	6
774	Integrin-linked protein kinase OS=Homo sapiens OX=9606 GN=ILK PE=1 SV=2	ILK_HUMAN	ILK	51 kDa	Homo sapiens	0	0	2
775	Gem-associated protein 2 OS=Homo sapiens OX=9606 GN=GEMIN2 PE=1 SV=1	GEMI2_HUMAN	GEMIN2	32 kDa	Homo sapiens	0	4	4
776	Serine/threonine-protein phosphatase 6 regulatory subunit 1 OS=Homo sapiens OX=9606 GN=PPP6R1 PE=1 SV=5	PP6R1_HUMAN	PPP6R1	97 kDa	Homo sapiens	0	6	9
777	Probable ATP-dependent RNA helicase DDX41 OS=Homo sapiens OX=9606 GN=DDX41 PE=1 SV=2	DDX41_HUMAN	DDX41	70 kDa	Homo sapiens	0	5	5
778	28S ribosomal protein S28, mitochondrial OS=Homo sapiens OX=9606 GN=MRPS28 PE=1 SV=1	RT28_HUMAN	MRPS28	21 kDa	Homo sapiens	6	5	6
779	Sarcoplasmic/endoplasmic reticulum calcium ATPase 2 OS=Homo sapiens OX=9606 GN=ATP2A2 PE=1 SV=1	AT2A2_HUMAN	ATP2A2	115 kDa	Homo sapiens	4	5	5
780	General transcription and DNA repair factor IIH helicase subunit XPB OS=Homo sapiens OX=9606 GN=ERCC3 PE=1 SV=1	ERCC3_HUMAN	ERCC3	89 kDa	Homo sapiens	2	5	8
781	U4/U6 small nuclear ribonucleoprotein Prp3 OS=Homo sapiens OX=9606 GN=PRPF3 PE=1 SV=2	PRPF3_HUMAN	PRPF3	78 kDa	Homo sapiens	3	3	4
782	Probable E3 ubiquitin-protein ligase makorin-2 OS=Homo sapiens OX=9606 GN=MKRN2 PE=1 SV=2	MKRN2_HUMAN	MKRN2	47 kDa	Homo sapiens	4	4	5
783	3'-5' exoribonuclease 1 OS=Homo sapiens OX=9606 GN=ERI1 PE=1 SV=3	ERI1_HUMAN	ERI1	40 kDa	Homo sapiens	2	3	5
784	28S ribosomal protein S31, mitochondrial OS=Homo sapiens OX=9606 GN=MRPS31 PE=1 SV=3	RT31_HUMAN	MRPS31	45 kDa	Homo sapiens	2	4	6
785	Interferon-induced protein with tetratricopeptide repeats 5 OS=Homo sapiens OX=9606 GN=IFIT5 PE=1 SV=1	IFIT5_HUMAN	IFIT5	56 kDa	Homo sapiens	5	4	6
786	Serine/threonine-protein kinase RIO1 OS=Homo sapiens OX=9606 GN=RIOK1 PE=1 SV=2	RIOK1_HUMAN	RIOK1	66 kDa	Homo sapiens	0	2	8
787	40S ribosomal protein S20 OS=Homo sapiens OX=9606 GN=RPS20 PE=1 SV=1	RS20_HUMAN	RPS20	13 kDa	Homo sapiens	8	6	5
788	Eukaryotic translation initiation factor 3 subunit K OS=Homo sapiens OX=9606 GN=EIF3K PE=1 SV=1	EIF3K_HUMAN	EIF3K	25 kDa	Homo sapiens	2	3	5
789	Eukaryotic translation initiation factor 5A-1 OS=Homo sapiens OX=9606 GN=EIF5A PE=1 SV=2	IF5A1_HUMAN	EIF5A	17 kDa	Homo sapiens	2	2	3
790	Protein THEM6 OS=Homo sapiens OX=9606 GN=THEM6 PE=1 SV=2	THEM6_HUMAN	THEM6	24 kDa	Homo sapiens	3	0	0
791	BMP-2-inducible protein kinase OS=Homo sapiens OX=9606 GN=BMP2K PE=1 SV=2	BMP2K_HUMAN	BMP2K	129 kDa	Homo sapiens	0	6	2
792	BTB/POZ domain-containing protein KCTD6 OS=Homo sapiens OX=9606 GN=KCTD6 PE=1 SV=2	KCTD6_HUMAN	KCTD6	28 kDa	Homo sapiens	0	5	7
793	Keratinocyte proline-rich protein OS=Homo sapiens OX=9606 GN=KPRP PE=1 SV=1	KPRP_HUMAN	KPRP	64 kDa	Homo sapiens	6	0	9
794	Probable ATP-dependent RNA helicase DDX49 OS=Homo sapiens OX=9606 GN=DDX49 PE=1 SV=1	DDX49_HUMAN	DDX49	54 kDa	Homo sapiens	0	8	6
795	Myotubularin-related protein 5 OS=Homo sapiens OX=9606 GN=SBF1 PE=1 SV=4	MTMR5_HUMAN	SBF1	208 kDa	Homo sapiens	0	6	6
796	TRMT1-like protein OS=Homo sapiens OX=9606 GN=TRMT1L PE=1 SV=2	TRM1L_HUMAN	TRMT1L	82 kDa	Homo sapiens	0	6	7
797	RCC1 and BTB domain-containing protein 1 OS=Homo sapiens OX=9606 GN=RCBTB1 PE=1 SV=1	RCBT1_HUMAN	RCBTB1	58 kDa	Homo sapiens	0	8	8
798	Nuclear pore complex protein Nup155 OS=Homo sapiens OX=9606 GN=NUP155 PE=1 SV=1	NU155_HUMAN	NUP155	155 kDa	Homo sapiens	0	4	8
799	Ubiquitin carboxyl-terminal hydrolase 15 OS=Homo sapiens OX=9606 GN=USP15 PE=1 SV=3	UBP15_HUMAN	USP15	112 kDa	Homo sapiens	0	4	6
800	DNA topoisomerase 3-beta-1 OS=Homo sapiens OX=9606 GN=TOP3B PE=1 SV=1	TOP3B_HUMAN	TOP3B	97 kDa	Homo sapiens	0	2	4
801	Activating signal cointegrator 1 complex subunit 2 OS=Homo sapiens OX=9606 GN=ASCC2 PE=1 SV=3	ASCC2_HUMAN	ASCC2	86 kDa	Homo sapiens	0	3	6
802	Protein phosphatase 1G OS=Homo sapiens OX=9606 GN=PPM1G PE=1 SV=1	PPM1G_HUMAN	PPM1G	59 kDa	Homo sapiens	0	2	10
803	Zinc finger CCCH domain-containing protein 15 OS=Homo sapiens OX=9606 GN=ZC3H15 PE=1 SV=1	ZC3HF_HUMAN	ZC3H15	49 kDa	Homo sapiens	0	7	7
804	Calmodulin-1 OS=Homo sapiens OX=9606 GN=CALM1 PE=1 SV=1	CALM1_HUMAN (+2)	CALM1	17 kDa	Homo sapiens	5	5	5
805	Coiled-coil domain-containing protein 80 OS=Homo sapiens OX=9606 GN=CCDC80 PE=1 SV=1	CCD80_HUMAN	CCDC80	108 kDa	Homo sapiens	5	8	5
806	Protein CYR61 OS=Homo sapiens OX=9606 GN=CYR61 PE=1 SV=1	CYR61_HUMAN	CYR61	42 kDa	Homo sapiens	4	5	4
807	Protein disulfide-isomerase A6 OS=Homo sapiens OX=9606 GN=PDIA6 PE=1 SV=1	PDIA6_HUMAN	PDIA6	48 kDa	Homo sapiens	3	5	9
808	60S ribosomal protein L36a-like OS=Homo sapiens OX=9606 GN=RPL36AL PE=1 SV=3	RL36L_HUMAN	RPL36AL	12 kDa	Homo sapiens	5	5	8
809	39S ribosomal protein L12, mitochondrial OS=Homo sapiens OX=9606 GN=MRPL12 PE=1 SV=2	RM12_HUMAN	MRPL12	21 kDa	Homo sapiens	5	5	6
810	39S ribosomal protein L43, mitochondrial OS=Homo sapiens OX=9606 GN=MRPL43 PE=1 SV=1	RM43_HUMAN	MRPL43	23 kDa	Homo sapiens	3	4	3
811	Sideroflexin-3 OS=Homo sapiens OX=9606 GN=SFXN3 PE=1 SV=3	SFXN3_HUMAN	SFXN3	36 kDa	Homo sapiens	4	6	5
812	Heat shock protein beta-1 OS=Homo sapiens OX=9606 GN=HSPB1 PE=1 SV=2	HSPB1_HUMAN	HSPB1	23 kDa	Homo sapiens	2	6	9
813	39S ribosomal protein L47, mitochondrial OS=Homo sapiens OX=9606 GN=MRPL47 PE=1 SV=2	RM47_HUMAN	MRPL47	29 kDa	Homo sapiens	3	3	0
814	Integral membrane protein 2C OS=Homo sapiens OX=9606 GN=ITM2C PE=1 SV=1	ITM2C_HUMAN	ITM2C	30 kDa	Homo sapiens	0	6	5
815	Proliferating cell nuclear antigen OS=Homo sapiens OX=9606 GN=PCNA PE=1 SV=1	PCNA_HUMAN	PCNA	29 kDa	Homo sapiens	2	4	4
816	39S ribosomal protein L14, mitochondrial OS=Homo sapiens OX=9606 GN=MRPL14 PE=1 SV=1	RM14_HUMAN	MRPL14	16 kDa	Homo sapiens	0	9	6
817	ATP-dependent DNA helicase Q1 OS=Homo sapiens OX=9606 GN=RECQL PE=1 SV=3	RECQ1_HUMAN	RECQL	73 kDa	Homo sapiens	0	0	8
818	Gamma-tubulin complex component 3 OS=Homo sapiens OX=9606 GN=TUBGCP3 PE=1 SV=2	GCP3_HUMAN	TUBGCP3	104 kDa	Homo sapiens	0	4	6
819	Exportin-2 OS=Homo sapiens OX=9606 GN=CSE1L PE=1 SV=3	XPO2_HUMAN	CSE1L	110 kDa	Homo sapiens	0	5	5
820	Fanconi anemia group J protein OS=Homo sapiens OX=9606 GN=BRIP1 PE=1 SV=2	FANCJ_HUMAN	BRIP1	141 kDa	Homo sapiens	0	4	3
821	SWI/SNF complex subunit SMARCC1 OS=Homo sapiens OX=9606 GN=SMARCC1 PE=1 SV=3	SMRC1_HUMAN	SMARCC1	123 kDa	Homo sapiens	0	7	9
822	Double-stranded RNA-specific adenosine deaminase OS=Homo sapiens OX=9606 GN=ADAR PE=1 SV=4	DSRAD_HUMAN	ADAR	136 kDa	Homo sapiens	0	5	5
823	Keratin, type I cytoskeletal 13 OS=Homo sapiens OX=9606 GN=KRT13 PE=1 SV=4	K1C13_HUMAN	KRT13	50 kDa	Homo sapiens	23	0	19
824	Fibronectin type III domain-containing protein 3B OS=Homo sapiens OX=9606 GN=FNDC3B PE=1 SV=2	FND3B_HUMAN	FNDC3B	133 kDa	Homo sapiens	0	7	3
825	Keratin, type II cytoskeletal 6B OS=Homo sapiens OX=9606 GN=KRT6B PE=1 SV=5	K2C6B_HUMAN	KRT6B	60 kDa	Homo sapiens	46	49	62
826	H/ACA ribonucleoprotein complex subunit 2 OS=Homo sapiens OX=9606 GN=NHP2 PE=1 SV=1	NHP2_HUMAN	NHP2	17 kDa	Homo sapiens	6	6	6
827	SWI/SNF-related matrix-associated actin-dependent regulator of chromatin subfamily D member 2 OS=Homo sapiens OX=9606 GN=SMARCD2 PE=1 SV=3	SMRD2_HUMAN	SMARCD2	59 kDa	Homo sapiens	2	4	4
828	Sideroflexin-1 OS=Homo sapiens OX=9606 GN=SFXN1 PE=1 SV=4	SFXN1_HUMAN	SFXN1	36 kDa	Homo sapiens	2	9	7
829	RNA-binding protein 27 OS=Homo sapiens OX=9606 GN=RBM27 PE=1 SV=2	RBM27_HUMAN	RBM27	119 kDa	Homo sapiens	0	3	4
830	Exosome complex component RRP43 OS=Homo sapiens OX=9606 GN=EXOSC8 PE=1 SV=1	EXOS8_HUMAN	EXOSC8	30 kDa	Homo sapiens	3	5	4
831	Semaphorin-3C OS=Homo sapiens OX=9606 GN=SEMA3C PE=2 SV=2	SEM3C_HUMAN	SEMA3C	85 kDa	Homo sapiens	2	7	6
832	Ribosomal L1 domain-containing protein 1 OS=Homo sapiens OX=9606 GN=RSL1D1 PE=1 SV=3	RL1D1_HUMAN	RSL1D1	55 kDa	Homo sapiens	2	7	3
833	Mitochondrial dicarboxylate carrier OS=Homo sapiens OX=9606 GN=SLC25A10 PE=1 SV=2	DIC_HUMAN	SLC25A10	31 kDa	Homo sapiens	2	5	8
834	Keratin, type II cytoskeletal 78 OS=Homo sapiens OX=9606 GN=KRT78 PE=1 SV=2	K2C78_HUMAN	KRT78	57 kDa	Homo sapiens	9	3	5
835	Desmocollin-1 OS=Homo sapiens OX=9606 GN=DSC1 PE=1 SV=2	DSC1_HUMAN	DSC1	100 kDa	Homo sapiens	4	3	8
836	Ubiquitin-associated and SH3 domain-containing protein B OS=Homo sapiens OX=9606 GN=UBASH3B PE=1 SV=2	UBS3B_HUMAN	UBASH3B	73 kDa	Homo sapiens	0	2	7
837	Tyrosine-protein phosphatase non-receptor type 14 OS=Homo sapiens OX=9606 GN=PTPN14 PE=1 SV=2	PTN14_HUMAN	PTPN14	135 kDa	Homo sapiens	0	3	2
838	Coiled-coil domain-containing protein 86 OS=Homo sapiens OX=9606 GN=CCDC86 PE=1 SV=1	CCD86_HUMAN	CCDC86	40 kDa	Homo sapiens	0	2	5
839	Polycomb protein EED OS=Homo sapiens OX=9606 GN=EED PE=1 SV=2	EED_HUMAN	EED	50 kDa	Homo sapiens	0	5	7
840	YLP motif-containing protein 1 OS=Homo sapiens OX=9606 GN=YLPM1 PE=1 SV=4	YLPM1_HUMAN	YLPM1	242 kDa	Homo sapiens	2	0	3
841	Heat shock 70 kDa protein 4L OS=Homo sapiens OX=9606 GN=HSPA4L PE=1 SV=3	HS74L_HUMAN	HSPA4L	95 kDa	Homo sapiens	0	0	11
842	Matrix metalloproteinase-14 OS=Homo sapiens OX=9606 GN=MMP14 PE=1 SV=3	MMP14_HUMAN	MMP14	66 kDa	Homo sapiens	2	4	4
843	Pleiotropic regulator 1 OS=Homo sapiens OX=9606 GN=PLRG1 PE=1 SV=1	PLRG1_HUMAN	PLRG1	57 kDa	Homo sapiens	2	5	3
844	Syntenin-1 OS=Homo sapiens OX=9606 GN=SDCBP PE=1 SV=1	SDCB1_HUMAN	SDCBP	32 kDa	Homo sapiens	0	4	5
845	ATP-binding cassette sub-family D member 3 OS=Homo sapiens OX=9606 GN=ABCD3 PE=1 SV=1	ABCD3_HUMAN	ABCD3	75 kDa	Homo sapiens	0	4	2
846	Coiled-coil domain-containing protein 47 OS=Homo sapiens OX=9606 GN=CCDC47 PE=1 SV=1	CCD47_HUMAN	CCDC47	56 kDa	Homo sapiens	3	3	2
847	ATP-dependent RNA helicase DDX54 OS=Homo sapiens OX=9606 GN=DDX54 PE=1 SV=2	DDX54_HUMAN	DDX54	99 kDa	Homo sapiens	0	2	0
848	mRNA decay activator protein ZFP36L1 OS=Homo sapiens OX=9606 GN=ZFP36L1 PE=1 SV=1	TISB_HUMAN	ZFP36L1	36 kDa	Homo sapiens	5	5	0
849	Serrate RNA effector molecule homolog OS=Homo sapiens OX=9606 GN=SRRT PE=1 SV=1	SRRT_HUMAN	SRRT	101 kDa	Homo sapiens	2	0	0
850	ATP-dependent zinc metalloprotease YME1L1 OS=Homo sapiens OX=9606 GN=YME1L1 PE=1 SV=2	YMEL1_HUMAN	YME1L1	86 kDa	Homo sapiens	0	5	5
851	2',3'-cyclic-nucleotide 3'-phosphodiesterase OS=Homo sapiens OX=9606 GN=CNP PE=1 SV=2	CN37_HUMAN	CNP	48 kDa	Homo sapiens	2	3	6
852	RNA-binding protein 5 OS=Homo sapiens OX=9606 GN=RBM5 PE=1 SV=2	RBM5_HUMAN	RBM5	92 kDa	Homo sapiens	0	4	3
853	Tubulin gamma-1 chain OS=Homo sapiens OX=9606 GN=TUBG1 PE=1 SV=2	TBG1_HUMAN	TUBG1	51 kDa	Homo sapiens	0	7	7
854	Protein diaphanous homolog 3 OS=Homo sapiens OX=9606 GN=DIAPH3 PE=1 SV=4	DIAP3_HUMAN	DIAPH3	137 kDa	Homo sapiens	0	3	6
855	Inositol polyphosphate 5-phosphatase K OS=Homo sapiens OX=9606 GN=INPP5K PE=1 SV=3	INP5K_HUMAN	INPP5K	51 kDa	Homo sapiens	0	5	5
856	Monofunctional C1-tetrahydrofolate synthase, mitochondrial OS=Homo sapiens OX=9606 GN=MTHFD1L PE=1 SV=1	C1TM_HUMAN	MTHFD1L	106 kDa	Homo sapiens	0	2	5
857	RNA polymerase II-associated protein 3 OS=Homo sapiens OX=9606 GN=RPAP3 PE=1 SV=2	RPAP3_HUMAN	RPAP3	76 kDa	Homo sapiens	0	6	8
858	Poly(ADP-ribose) glycohydrolase OS=Homo sapiens OX=9606 GN=PARG PE=1 SV=1	PARG_HUMAN	PARG	111 kDa	Homo sapiens	0	4	8
859	Calpain-2 catalytic subunit OS=Homo sapiens OX=9606 GN=CAPN2 PE=1 SV=6	CAN2_HUMAN	CAPN2	80 kDa	Homo sapiens	0	7	5
860	Myoferlin OS=Homo sapiens OX=9606 GN=MYOF PE=1 SV=1	MYOF_HUMAN	MYOF	235 kDa	Homo sapiens	0	2	7
861	Coatomer subunit delta OS=Homo sapiens OX=9606 GN=ARCN1 PE=1 SV=1	COPD_HUMAN	ARCN1	57 kDa	Homo sapiens	0	6	7
862	Dedicator of cytokinesis protein 10 OS=Homo sapiens OX=9606 GN=DOCK10 PE=1 SV=3	DOC10_HUMAN	DOCK10	250 kDa	Homo sapiens	0	3	0
863	Rho GTPase-activating protein 42 OS=Homo sapiens OX=9606 GN=ARHGAP42 PE=1 SV=3	RHG42_HUMAN	ARHGAP42	99 kDa	Homo sapiens	0	5	6
864	Probable global transcription activator SNF2L2 OS=Homo sapiens OX=9606 GN=SMARCA2 PE=1 SV=2	SMCA2_HUMAN	SMARCA2	181 kDa	Homo sapiens	0	7	11
865	Histone-binding protein RBBP4 OS=Homo sapiens OX=9606 GN=RBBP4 PE=1 SV=3	RBBP4_HUMAN	RBBP4	48 kDa	Homo sapiens	5	4	5
866	60S ribosomal protein L34 OS=Homo sapiens OX=9606 GN=RPL34 PE=1 SV=3	RL34_HUMAN	RPL34	13 kDa	Homo sapiens	5	4	6
867	RING finger protein 214 OS=Homo sapiens OX=9606 GN=RNF214 PE=1 SV=2	RN214_HUMAN	RNF214	78 kDa	Homo sapiens	5	6	3
868	Copine-2 OS=Homo sapiens OX=9606 GN=CPNE2 PE=1 SV=3	CPNE2_HUMAN	CPNE2	61 kDa	Homo sapiens	5	5	4
869	tRNA selenocysteine 1-associated protein 1 OS=Homo sapiens OX=9606 GN=TRNAU1AP PE=1 SV=1	TSAP1_HUMAN	TRNAU1AP	32 kDa	Homo sapiens	4	4	4
870	Muscleblind-like protein 1 OS=Homo sapiens OX=9606 GN=MBNL1 PE=1 SV=2	MBNL1_HUMAN	MBNL1	42 kDa	Homo sapiens	3	7	6
871	SWI/SNF-related matrix-associated actin-dependent regulator of chromatin subfamily E member 1 OS=Homo sapiens OX=9606 GN=SMARCE1 PE=1 SV=2	SMCE1_HUMAN	SMARCE1	47 kDa	Homo sapiens	2	6	4
872	Fas-activated serine/threonine kinase OS=Homo sapiens OX=9606 GN=FASTK PE=1 SV=1	FASTK_HUMAN	FASTK	61 kDa	Homo sapiens	0	2	3
873	RING finger and CHY zinc finger domain-containing protein 1 OS=Homo sapiens OX=9606 GN=RCHY1 PE=1 SV=1	ZN363_HUMAN	RCHY1	30 kDa	Homo sapiens	3	6	3
874	LINE-1 retrotransposable element ORF1 protein OS=Homo sapiens OX=9606 GN=L1RE1 PE=1 SV=1	LORF1_HUMAN	L1RE1	40 kDa	Homo sapiens	0	4	4
875	Sequestosome-1 OS=Homo sapiens OX=9606 GN=SQSTM1 PE=1 SV=1	SQSTM_HUMAN	SQSTM1	48 kDa	Homo sapiens	0	7	6
876	39S ribosomal protein L21, mitochondrial OS=Homo sapiens OX=9606 GN=MRPL21 PE=1 SV=2	RM21_HUMAN	MRPL21	23 kDa	Homo sapiens	4	5	5
877	MKI67 FHA domain-interacting nucleolar phosphoprotein OS=Homo sapiens OX=9606 GN=NIFK PE=1 SV=1	MK67I_HUMAN	NIFK	34 kDa	Homo sapiens	0	2	5
878	Ataxin-2 OS=Homo sapiens OX=9606 GN=ATXN2 PE=1 SV=2	ATX2_HUMAN	ATXN2	140 kDa	Homo sapiens	0	3	3
879	Pre-mRNA-splicing factor 38B OS=Homo sapiens OX=9606 GN=PRPF38B PE=1 SV=1	PR38B_HUMAN	PRPF38B	64 kDa	Homo sapiens	0	3	0
880	U1 small nuclear ribonucleoprotein C OS=Homo sapiens OX=9606 GN=SNRPC PE=1 SV=1	RU1C_HUMAN	SNRPC	17 kDa	Homo sapiens	6	7	5
881	Exosome complex component RRP45 OS=Homo sapiens OX=9606 GN=EXOSC9 PE=1 SV=3	EXOS9_HUMAN	EXOSC9	49 kDa	Homo sapiens	0	6	4
882	S-phase kinase-associated protein 1 OS=Homo sapiens OX=9606 GN=SKP1 PE=1 SV=2	SKP1_HUMAN	SKP1	19 kDa	Homo sapiens	0	3	3
883	Carnitine O-palmitoyltransferase 1, liver isoform OS=Homo sapiens OX=9606 GN=CPT1A PE=1 SV=2	CPT1A_HUMAN	CPT1A	88 kDa	Homo sapiens	3	7	6
884	Small nuclear ribonucleoprotein Sm D1 OS=Homo sapiens OX=9606 GN=SNRPD1 PE=1 SV=1	SMD1_HUMAN	SNRPD1	13 kDa	Homo sapiens	7	3	5
885	Protein-glutamine gamma-glutamyltransferase E OS=Homo sapiens OX=9606 GN=TGM3 PE=1 SV=4	TGM3_HUMAN	TGM3	77 kDa	Homo sapiens	5	0	2
886	Signal recognition particle subunit SRP68 OS=Homo sapiens OX=9606 GN=SRP68 PE=1 SV=2	SRP68_HUMAN	SRP68	71 kDa	Homo sapiens	0	4	7
887	Small nuclear ribonucleoprotein E OS=Homo sapiens OX=9606 GN=SNRPE PE=1 SV=1	RUXE_HUMAN	SNRPE	11 kDa	Homo sapiens	0	4	3
888	Condensin complex subunit 3 OS=Homo sapiens OX=9606 GN=NCAPG PE=1 SV=1	CND3_HUMAN	NCAPG	114 kDa	Homo sapiens	0	2	5
889	39S ribosomal protein L24, mitochondrial OS=Homo sapiens OX=9606 GN=MRPL24 PE=1 SV=1	RM24_HUMAN	MRPL24	25 kDa	Homo sapiens	2	3	0
890	WD repeat and coiled-coil-containing protein OS=Homo sapiens OX=9606 GN=WDCP PE=1 SV=1	WDCP_HUMAN	WDCP	79 kDa	Homo sapiens	0	3	2
891	Coiled-coil domain-containing protein 9 OS=Homo sapiens OX=9606 GN=CCDC9 PE=1 SV=1	CCDC9_HUMAN	CCDC9	60 kDa	Homo sapiens	2	0	0
892	Apoptotic chromatin condensation inducer in the nucleus OS=Homo sapiens OX=9606 GN=ACIN1 PE=1 SV=2	ACINU_HUMAN	ACIN1	152 kDa	Homo sapiens	0	4	0
893	Nuclear RNA export factor 1 OS=Homo sapiens OX=9606 GN=NXF1 PE=1 SV=1	NXF1_HUMAN	NXF1	70 kDa	Homo sapiens	0	4	7
894	39S ribosomal protein L28, mitochondrial OS=Homo sapiens OX=9606 GN=MRPL28 PE=1 SV=4	RM28_HUMAN	MRPL28	30 kDa	Homo sapiens	0	2	2
895	La-related protein 1B OS=Homo sapiens OX=9606 GN=LARP1B PE=1 SV=2	LAR1B_HUMAN	LARP1B	105 kDa	Homo sapiens	10	9	0
896	Programmed cell death 6-interacting protein OS=Homo sapiens OX=9606 GN=PDCD6IP PE=1 SV=1	PDC6I_HUMAN	PDCD6IP	96 kDa	Homo sapiens	0	3	4
897	Cap-specific mRNA (nucleoside-2'-O-)-methyltransferase 1 OS=Homo sapiens OX=9606 GN=CMTR1 PE=1 SV=1	CMTR1_HUMAN	CMTR1	95 kDa	Homo sapiens	0	2	0
898	FERM domain-containing protein 6 OS=Homo sapiens OX=9606 GN=FRMD6 PE=1 SV=1	FRMD6_HUMAN	FRMD6	72 kDa	Homo sapiens	0	2	5
899	ATP synthase subunit beta, mitochondrial OS=Homo sapiens OX=9606 GN=ATP5F1B PE=1 SV=3	ATPB_HUMAN	ATP5F1B	57 kDa	Homo sapiens	0	4	4
900	mRNA-capping enzyme OS=Homo sapiens OX=9606 GN=RNGTT PE=1 SV=1	MCE1_HUMAN	RNGTT	69 kDa	Homo sapiens	0	5	5
901	Myosin-9 OS=Homo sapiens OX=9606 GN=MYH9 PE=1 SV=4	MYH9_HUMAN	MYH9	227 kDa	Homo sapiens	5	0	2
902	Exosome complex component RRP40 OS=Homo sapiens OX=9606 GN=EXOSC3 PE=1 SV=3	EXOS3_HUMAN	EXOSC3	30 kDa	Homo sapiens	0	5	6
903	DNA mismatch repair protein Msh2 OS=Homo sapiens OX=9606 GN=MSH2 PE=1 SV=1	MSH2_HUMAN	MSH2	105 kDa	Homo sapiens	0	0	8
904	DNA-directed RNA polymerase I subunit RPA2 OS=Homo sapiens OX=9606 GN=POLR1B PE=1 SV=2	RPA2_HUMAN	POLR1B	128 kDa	Homo sapiens	0	3	3
905	14-3-3 protein epsilon OS=Homo sapiens OX=9606 GN=YWHAE PE=1 SV=1	1433E_HUMAN	YWHAE	29 kDa	Homo sapiens	4	7	8
906	Ribose-phosphate pyrophosphokinase 1 OS=Homo sapiens OX=9606 GN=PRPS1 PE=1 SV=2	PRPS1_HUMAN	PRPS1	35 kDa	Homo sapiens	0	3	4
907	RNA-binding protein MEX3D OS=Homo sapiens OX=9606 GN=MEX3D PE=1 SV=3	MEX3D_HUMAN	MEX3D	65 kDa	Homo sapiens	2	5	3
908	Sulfide:quinone oxidoreductase, mitochondrial OS=Homo sapiens OX=9606 GN=SQOR PE=1 SV=1	SQOR_HUMAN	SQOR	50 kDa	Homo sapiens	3	4	2
909	Calcium-binding mitochondrial carrier protein SCaMC-1 OS=Homo sapiens OX=9606 GN=SLC25A24 PE=1 SV=2	SCMC1_HUMAN	SLC25A24	53 kDa	Homo sapiens	0	3	2
910	TRPM8 channel-associated factor 1 OS=Homo sapiens OX=9606 GN=TCAF1 PE=1 SV=3	TCAF1_HUMAN	TCAF1	102 kDa	Homo sapiens	0	2	3
911	[3-methyl-2-oxobutanoate dehydrogenase [lipoamide]] kinase, mitochondrial OS=Homo sapiens OX=9606 GN=BCKDK PE=1 SV=2	BCKD_HUMAN	BCKDK	46 kDa	Homo sapiens	0	5	4
912	Serine/threonine-protein kinase N1 OS=Homo sapiens OX=9606 GN=PKN1 PE=1 SV=2	PKN1_HUMAN	PKN1	104 kDa	Homo sapiens	2	2	0
913	Selenocysteine-specific elongation factor OS=Homo sapiens OX=9606 GN=EEFSEC PE=1 SV=4	SELB_HUMAN	EEFSEC	65 kDa	Homo sapiens	0	3	2
914	eEF1A lysine and N-terminal methyltransferase OS=Homo sapiens OX=9606 GN=EEF1AKNMT PE=1 SV=1	EFNMT_HUMAN	EEF1AKNMT	79 kDa	Homo sapiens	0	3	4
915	28S ribosomal protein S10, mitochondrial OS=Homo sapiens OX=9606 GN=MRPS10 PE=1 SV=2	RT10_HUMAN	MRPS10	23 kDa	Homo sapiens	0	2	3
916	39S ribosomal protein L23, mitochondrial OS=Homo sapiens OX=9606 GN=MRPL23 PE=1 SV=1	RM23_HUMAN	MRPL23	18 kDa	Homo sapiens	0	0	3
917	Very-long-chain (3R)-3-hydroxyacyl-CoA dehydratase 3 OS=Homo sapiens OX=9606 GN=HACD3 PE=1 SV=2	HACD3_HUMAN	HACD3	43 kDa	Homo sapiens	0	7	8
918	Cleavage and polyadenylation specificity factor subunit 1 OS=Homo sapiens OX=9606 GN=CPSF1 PE=1 SV=2	CPSF1_HUMAN	CPSF1	161 kDa	Homo sapiens	0	3	0
919	Serine/arginine-rich splicing factor 10 OS=Homo sapiens OX=9606 GN=SRSF10 PE=1 SV=1	SRS10_HUMAN	SRSF10	31 kDa	Homo sapiens	0	4	5
920	General transcription factor IIH subunit 3 OS=Homo sapiens OX=9606 GN=GTF2H3 PE=1 SV=2	TF2H3_HUMAN	GTF2H3	34 kDa	Homo sapiens	0	0	2
921	Pescadillo homolog OS=Homo sapiens OX=9606 GN=PES1 PE=1 SV=1	PESC_HUMAN	PES1	68 kDa	Homo sapiens	0	0	5
922	1,4-alpha-glucan-branching enzyme OS=Homo sapiens OX=9606 GN=GBE1 PE=1 SV=3	GLGB_HUMAN	GBE1	80 kDa	Homo sapiens	0	4	4
923	Eukaryotic translation elongation factor 1 epsilon-1 OS=Homo sapiens OX=9606 GN=EEF1E1 PE=1 SV=1	MCA3_HUMAN	EEF1E1	20 kDa	Homo sapiens	0	2	3
924	RISC-loading complex subunit TARBP2 OS=Homo sapiens OX=9606 GN=TARBP2 PE=1 SV=3	TRBP2_HUMAN	TARBP2	39 kDa	Homo sapiens	0	3	4
925	Dehydrogenase/reductase SDR family member 7B OS=Homo sapiens OX=9606 GN=DHRS7B PE=1 SV=2	DRS7B_HUMAN	DHRS7B	35 kDa	Homo sapiens	0	4	6
926	Signal recognition particle receptor subunit alpha OS=Homo sapiens OX=9606 GN=SRPRA PE=1 SV=2	SRPRA_HUMAN	SRPRA	70 kDa	Homo sapiens	0	3	5
927	Eukaryotic translation initiation factor 2D OS=Homo sapiens OX=9606 GN=EIF2D PE=1 SV=3	EIF2D_HUMAN	EIF2D	65 kDa	Homo sapiens	0	5	5
928	Filamin-C OS=Homo sapiens OX=9606 GN=FLNC PE=1 SV=3	FLNC_HUMAN	FLNC	291 kDa	Homo sapiens	0	0	5
929	Activating molecule in BECN1-regulated autophagy protein 1 OS=Homo sapiens OX=9606 GN=AMBRA1 PE=1 SV=2	AMRA1_HUMAN	AMBRA1	143 kDa	Homo sapiens	0	0	7
930	Cellular nucleic acid-binding protein OS=Homo sapiens OX=9606 GN=CNBP PE=1 SV=1	CNBP_HUMAN	CNBP	19 kDa	Homo sapiens	4	4	3
931	Partner of Y14 and mago OS=Homo sapiens OX=9606 GN=PYM1 PE=1 SV=1	PYM1_HUMAN	PYM1	23 kDa	Homo sapiens	4	5	3
932	28S ribosomal protein S6, mitochondrial OS=Homo sapiens OX=9606 GN=MRPS6 PE=1 SV=3	RT06_HUMAN	MRPS6	14 kDa	Homo sapiens	5	4	4
933	Zinc finger protein 346 OS=Homo sapiens OX=9606 GN=ZNF346 PE=1 SV=1	ZN346_HUMAN	ZNF346	33 kDa	Homo sapiens	2	3	3
934	2'-5'-oligoadenylate synthase-like protein OS=Homo sapiens OX=9606 GN=OASL PE=1 SV=2	OASL_HUMAN	OASL	59 kDa	Homo sapiens	3	2	2
935	ADP-ribosylation factor 4 OS=Homo sapiens OX=9606 GN=ARF4 PE=1 SV=3	ARF4_HUMAN	ARF4	21 kDa	Homo sapiens	2	4	5
936	26S proteasome non-ATPase regulatory subunit 2 OS=Homo sapiens OX=9606 GN=PSMD2 PE=1 SV=3	PSMD2_HUMAN	PSMD2	100 kDa	Homo sapiens	3	2	2
937	RNA binding protein fox-1 homolog 2 OS=Homo sapiens OX=9606 GN=RBFOX2 PE=1 SV=3	RFOX2_HUMAN	RBFOX2	41 kDa	Homo sapiens	4	6	2
938	14-3-3 protein zeta/delta OS=Homo sapiens OX=9606 GN=YWHAZ PE=1 SV=1	1433Z_HUMAN	YWHAZ	28 kDa	Homo sapiens	4	6	10
939	Metalloproteinase inhibitor 3 OS=Homo sapiens OX=9606 GN=TIMP3 PE=1 SV=2	TIMP3_HUMAN	TIMP3	24 kDa	Homo sapiens	3	6	2
940	Peroxiredoxin-2 OS=Homo sapiens OX=9606 GN=PRDX2 PE=1 SV=5	PRDX2_HUMAN	PRDX2	22 kDa	Homo sapiens	3	4	5
941	Small nuclear ribonucleoprotein F OS=Homo sapiens OX=9606 GN=SNRPF PE=1 SV=1	RUXF_HUMAN	SNRPF	10 kDa	Homo sapiens	5	5	7
942	Chromatin target of PRMT1 protein OS=Homo sapiens OX=9606 GN=CHTOP PE=1 SV=2	CHTOP_HUMAN	CHTOP	26 kDa	Homo sapiens	0	4	6
943	5-methylcytosine rRNA methyltransferase NSUN4 OS=Homo sapiens OX=9606 GN=NSUN4 PE=1 SV=2	NSUN4_HUMAN	NSUN4	43 kDa	Homo sapiens	0	3	2
944	Delta(14)-sterol reductase OS=Homo sapiens OX=9606 GN=LBR PE=1 SV=2	LBR_HUMAN	LBR	71 kDa	Homo sapiens	0	0	2
945	High mobility group protein B3 OS=Homo sapiens OX=9606 GN=HMGB3 PE=1 SV=4	HMGB3_HUMAN	HMGB3	23 kDa	Homo sapiens	2	2	6
946	Dolichyl-diphosphooligosaccharide--protein glycosyltransferase subunit 2 OS=Homo sapiens OX=9606 GN=RPN2 PE=1 SV=3	RPN2_HUMAN	RPN2	69 kDa	Homo sapiens	2	4	5
947	Very-long-chain 3-oxoacyl-CoA reductase OS=Homo sapiens OX=9606 GN=HSD17B12 PE=1 SV=2	DHB12_HUMAN	HSD17B12	34 kDa	Homo sapiens	0	5	3
948	Ribosomal RNA processing protein 1 homolog B OS=Homo sapiens OX=9606 GN=RRP1B PE=1 SV=3	RRP1B_HUMAN	RRP1B	84 kDa	Homo sapiens	3	3	0
949	Mitogen-activated protein kinase kinase kinase kinase 4 OS=Homo sapiens OX=9606 GN=MAP4K4 PE=1 SV=2	M4K4_HUMAN	MAP4K4	142 kDa	Homo sapiens	0	3	3
950	Serine/threonine-protein kinase TAO3 OS=Homo sapiens OX=9606 GN=TAOK3 PE=1 SV=2	TAOK3_HUMAN	TAOK3	105 kDa	Homo sapiens	0	4	5
951	7SK snRNA methylphosphate capping enzyme OS=Homo sapiens OX=9606 GN=MEPCE PE=1 SV=1	MEPCE_HUMAN	MEPCE	74 kDa	Homo sapiens	0	5	4
952	Pleckstrin homology-like domain family A member 1 OS=Homo sapiens OX=9606 GN=PHLDA1 PE=1 SV=4	PHLA1_HUMAN	PHLDA1	45 kDa	Homo sapiens	0	3	2
953	Protein ECT2 OS=Homo sapiens OX=9606 GN=ECT2 PE=1 SV=4	ECT2_HUMAN	ECT2	104 kDa	Homo sapiens	0	2	4
954	General transcription factor IIE subunit 1 OS=Homo sapiens OX=9606 GN=GTF2E1 PE=1 SV=2	T2EA_HUMAN	GTF2E1	49 kDa	Homo sapiens	0	3	3
955	Cofilin-1 OS=Homo sapiens OX=9606 GN=CFL1 PE=1 SV=3	COF1_HUMAN	CFL1	19 kDa	Homo sapiens	3	0	3
956	Protein AAR2 homolog OS=Homo sapiens OX=9606 GN=AAR2 PE=1 SV=2	AAR2_HUMAN	AAR2	43 kDa	Homo sapiens	0	2	0
957	Mitochondrial thiamine pyrophosphate carrier OS=Homo sapiens OX=9606 GN=SLC25A19 PE=1 SV=1	TPC_HUMAN	SLC25A19	36 kDa	Homo sapiens	0	3	5
958	Transcription elongation factor SPT6 OS=Homo sapiens OX=9606 GN=SUPT6H PE=1 SV=2	SPT6H_HUMAN	SUPT6H	199 kDa	Homo sapiens	0	4	3
959	Mitochondrial glutamate carrier 1 OS=Homo sapiens OX=9606 GN=SLC25A22 PE=1 SV=1	GHC1_HUMAN	SLC25A22	34 kDa	Homo sapiens	0	4	4
960	Lamin-B1 OS=Homo sapiens OX=9606 GN=LMNB1 PE=1 SV=2	LMNB1_HUMAN	LMNB1	66 kDa	Homo sapiens	4	3	0
961	Exportin-T OS=Homo sapiens OX=9606 GN=XPOT PE=1 SV=2	XPOT_HUMAN	XPOT	110 kDa	Homo sapiens	0	2	10
962	Keratin, type II cytoskeletal 1b OS=Homo sapiens OX=9606 GN=KRT77 PE=2 SV=3	K2C1B_HUMAN	KRT77	62 kDa	Homo sapiens	12	0	0
963	Golgi-specific brefeldin A-resistance guanine nucleotide exchange factor 1 OS=Homo sapiens OX=9606 GN=GBF1 PE=1 SV=2	GBF1_HUMAN	GBF1	206 kDa	Homo sapiens	0	3	4
964	Charged multivesicular body protein 4b OS=Homo sapiens OX=9606 GN=CHMP4B PE=1 SV=1	CHM4B_HUMAN	CHMP4B	25 kDa	Homo sapiens	3	4	3
965	Ribonuclease inhibitor OS=Homo sapiens OX=9606 GN=RNH1 PE=1 SV=2	RINI_HUMAN	RNH1	50 kDa	Homo sapiens	3	2	4
966	General transcription factor IIH subunit 4 OS=Homo sapiens OX=9606 GN=GTF2H4 PE=1 SV=1	TF2H4_HUMAN	GTF2H4	52 kDa	Homo sapiens	3	4	3
967	Annexin A7 OS=Homo sapiens OX=9606 GN=ANXA7 PE=1 SV=3	ANXA7_HUMAN	ANXA7	53 kDa	Homo sapiens	2	4	6
968	28S ribosomal protein S17, mitochondrial OS=Homo sapiens OX=9606 GN=MRPS17 PE=1 SV=1	RT17_HUMAN	MRPS17	15 kDa	Homo sapiens	3	3	3
969	39S ribosomal protein L41, mitochondrial OS=Homo sapiens OX=9606 GN=MRPL41 PE=1 SV=1	RM41_HUMAN	MRPL41	15 kDa	Homo sapiens	0	4	3
970	60S ribosomal protein L29 OS=Homo sapiens OX=9606 GN=RPL29 PE=1 SV=2	RL29_HUMAN	RPL29	18 kDa	Homo sapiens	4	3	3
971	Peptidyl-prolyl cis-trans isomerase A OS=Homo sapiens OX=9606 GN=PPIA PE=1 SV=2	PPIA_HUMAN	PPIA	18 kDa	Homo sapiens	3	5	3
972	. subunit beta OS=Homo sapiens OX=9606 GN=CSNK2B PE=1 SV=1	CSK2B_HUMAN	CSNK2B	25 kDa	Homo sapiens	0	5	5
973	ATP-dependent RNA helicase DDX18 OS=Homo sapiens OX=9606 GN=DDX18 PE=1 SV=2	DDX18_HUMAN	DDX18	75 kDa	Homo sapiens	2	2	6
974	Solute carrier family 2, facilitated glucose transporter member 1 OS=Homo sapiens OX=9606 GN=SLC2A1 PE=1 SV=2	GTR1_HUMAN	SLC2A1	54 kDa	Homo sapiens	2	6	5
975	Dynein light chain 1, cytoplasmic OS=Homo sapiens OX=9606 GN=DYNLL1 PE=1 SV=1	DYL1_HUMAN	DYNLL1	10 kDa	Homo sapiens	0	3	6
976	S-adenosylmethionine synthase isoform type-2 OS=Homo sapiens OX=9606 GN=MAT2A PE=1 SV=1	METK2_HUMAN	MAT2A	44 kDa	Homo sapiens	0	2	3
977	Protein CASC3 OS=Homo sapiens OX=9606 GN=CASC3 PE=1 SV=2	CASC3_HUMAN	CASC3	76 kDa	Homo sapiens	3	0	2
978	Double-strand-break repair protein rad21 homolog OS=Homo sapiens OX=9606 GN=RAD21 PE=1 SV=2	RAD21_HUMAN	RAD21	72 kDa	Homo sapiens	0	0	2
979	Exosome complex component CSL4 OS=Homo sapiens OX=9606 GN=EXOSC1 PE=1 SV=1	EXOS1_HUMAN	EXOSC1	21 kDa	Homo sapiens	0	4	3
980	RNA-binding protein 14 OS=Homo sapiens OX=9606 GN=RBM14 PE=1 SV=2	RBM14_HUMAN	RBM14	69 kDa	Homo sapiens	0	4	4
981	LanC-like protein 2 OS=Homo sapiens OX=9606 GN=LANCL2 PE=1 SV=1	LANC2_HUMAN	LANCL2	51 kDa	Homo sapiens	0	6	5
982	Guanine nucleotide-binding protein-like 3 OS=Homo sapiens OX=9606 GN=GNL3 PE=1 SV=2	GNL3_HUMAN	GNL3	62 kDa	Homo sapiens	0	0	7
983	Serum albumin OS=Homo sapiens OX=9606 GN=ALB PE=1 SV=2	ALBU_HUMAN	ALB	69 kDa	Homo sapiens	6	0	0
984	Ribosome biogenesis protein BOP1 OS=Homo sapiens OX=9606 GN=BOP1 PE=1 SV=2	BOP1_HUMAN	BOP1	84 kDa	Homo sapiens	0	0	3
985	Pogo transposable element with KRAB domain OS=Homo sapiens OX=9606 GN=POGK PE=1 SV=2	POGK_HUMAN	POGK	69 kDa	Homo sapiens	0	3	3
986	Casein kinase I isoform delta OS=Homo sapiens OX=9606 GN=CSNK1D PE=1 SV=2	KC1D_HUMAN	CSNK1D	47 kDa	Homo sapiens	0	6	4
987	ARF GTPase-activating protein GIT1 OS=Homo sapiens OX=9606 GN=GIT1 PE=1 SV=2	GIT1_HUMAN	GIT1	84 kDa	Homo sapiens	0	3	4
988	U6 snRNA-associated Sm-like protein LSm1 OS=Homo sapiens OX=9606 GN=LSM1 PE=1 SV=1	LSM1_HUMAN	LSM1	15 kDa	Homo sapiens	0	0	5
989	Elongator complex protein 3 OS=Homo sapiens OX=9606 GN=ELP3 PE=1 SV=2	ELP3_HUMAN	ELP3	62 kDa	Homo sapiens	0	5	5
990	Glutamine--fructose-6-phosphate aminotransferase [isomerizing] 2 OS=Homo sapiens OX=9606 GN=GFPT2 PE=1 SV=3	GFPT2_HUMAN	GFPT2	77 kDa	Homo sapiens	0	4	8
991	Spermatogenesis-defective protein 39 homolog OS=Homo sapiens OX=9606 GN=VIPAS39 PE=1 SV=1	SPE39_HUMAN	VIPAS39	57 kDa	Homo sapiens	0	4	3
992	Neuropathy target esterase OS=Homo sapiens OX=9606 GN=PNPLA6 PE=1 SV=3	PLPL6_HUMAN	PNPLA6	151 kDa	Homo sapiens	0	3	0
993	NHP2-like protein 1 OS=Homo sapiens OX=9606 GN=SNU13 PE=1 SV=3	NH2L1_HUMAN	SNU13	14 kDa	Homo sapiens	4	4	4
994	U6 snRNA-associated Sm-like protein LSm2 OS=Homo sapiens OX=9606 GN=LSM2 PE=1 SV=1	LSM2_HUMAN	LSM2	11 kDa	Homo sapiens	3	4	5
995	Krueppel-like factor 16 OS=Homo sapiens OX=9606 GN=KLF16 PE=1 SV=1	KLF16_HUMAN	KLF16	25 kDa	Homo sapiens	2	2	4
996	Protein FAM207A OS=Homo sapiens OX=9606 GN=FAM207A PE=1 SV=2	F207A_HUMAN	FAM207A	25 kDa	Homo sapiens	0	2	5
997	Tripartite motif-containing protein 26 OS=Homo sapiens OX=9606 GN=TRIM26 PE=1 SV=1	TRI26_HUMAN	TRIM26	62 kDa	Homo sapiens	2	4	4
998	Calcium load-activated calcium channel OS=Homo sapiens OX=9606 GN=TMCO1 PE=1 SV=2	TMCO1_HUMAN	TMCO1	27 kDa	Homo sapiens	3	3	2
999	Cathepsin D OS=Homo sapiens OX=9606 GN=CTSD PE=1 SV=1	CATD_HUMAN	CTSD	45 kDa	Homo sapiens	3	0	0
1000	Polypyrimidine tract-binding protein 2 OS=Homo sapiens OX=9606 GN=PTBP2 PE=1 SV=1	PTBP2_HUMAN	PTBP2	57 kDa	Homo sapiens	8	7	0
1001	Importin subunit beta-1 OS=Homo sapiens OX=9606 GN=KPNB1 PE=1 SV=2	IMB1_HUMAN	KPNB1	97 kDa	Homo sapiens	0	5	5
1002	U6 snRNA-associated Sm-like protein LSm3 OS=Homo sapiens OX=9606 GN=LSM3 PE=1 SV=2	LSM3_HUMAN	LSM3	12 kDa	Homo sapiens	2	0	4
1003	WD repeat-containing protein 48 OS=Homo sapiens OX=9606 GN=WDR48 PE=1 SV=1	WDR48_HUMAN	WDR48	76 kDa	Homo sapiens	0	4	0
1004	Acylglycerol kinase, mitochondrial OS=Homo sapiens OX=9606 GN=AGK PE=1 SV=2	AGK_HUMAN	AGK	47 kDa	Homo sapiens	0	3	2
1005	Exosome complex component RRP42 OS=Homo sapiens OX=9606 GN=EXOSC7 PE=1 SV=3	EXOS7_HUMAN	EXOSC7	32 kDa	Homo sapiens	0	2	5
1006	Kinesin-like protein KIF14 OS=Homo sapiens OX=9606 GN=KIF14 PE=1 SV=1	KIF14_HUMAN	KIF14	186 kDa	Homo sapiens	2	0	3
1007	DNA polymerase delta catalytic subunit OS=Homo sapiens OX=9606 GN=POLD1 PE=1 SV=2	DPOD1_HUMAN	POLD1	124 kDa	Homo sapiens	0	5	4
1008	Probable rRNA-processing protein EBP2 OS=Homo sapiens OX=9606 GN=EBNA1BP2 PE=1 SV=2	EBP2_HUMAN	EBNA1BP2	35 kDa	Homo sapiens	0	3	2
1009	HBS1-like protein OS=Homo sapiens OX=9606 GN=HBS1L PE=1 SV=1	HBS1L_HUMAN	HBS1L	75 kDa	Homo sapiens	0	2	3
1010	E3 ubiquitin-protein ligase Itchy homolog OS=Homo sapiens OX=9606 GN=ITCH PE=1 SV=2	ITCH_HUMAN	ITCH	103 kDa	Homo sapiens	0	2	2
1011	AP-3 complex subunit delta-1 OS=Homo sapiens OX=9606 GN=AP3D1 PE=1 SV=1	AP3D1_HUMAN	AP3D1	130 kDa	Homo sapiens	0	2	0
1012	PC4 and SFRS1-interacting protein OS=Homo sapiens OX=9606 GN=PSIP1 PE=1 SV=1	PSIP1_HUMAN	PSIP1	60 kDa	Homo sapiens	0	4	3
1013	E3 ubiquitin-protein ligase DZIP3 OS=Homo sapiens OX=9606 GN=DZIP3 PE=1 SV=2	DZIP3_HUMAN	DZIP3	139 kDa	Homo sapiens	0	0	5
1014	Histone-lysine N-methyltransferase NSD2 OS=Homo sapiens OX=9606 GN=NSD2 PE=1 SV=1	NSD2_HUMAN	NSD2	152 kDa	Homo sapiens	0	4	0
1015	Cytoplasmic polyadenylation element-binding protein 4 OS=Homo sapiens OX=9606 GN=CPEB4 PE=1 SV=1	CPEB4_HUMAN	CPEB4	80 kDa	Homo sapiens	0	0	4
1016	Cell cycle and apoptosis regulator protein 2 OS=Homo sapiens OX=9606 GN=CCAR2 PE=1 SV=2	CCAR2_HUMAN	CCAR2	103 kDa	Homo sapiens	0	2	3
1017	THO complex subunit 4 OS=Homo sapiens OX=9606 GN=ALYREF PE=1 SV=3	THOC4_HUMAN	ALYREF	27 kDa	Homo sapiens	0	5	4
1018	Neutral amino acid transporter B(0) OS=Homo sapiens OX=9606 GN=SLC1A5 PE=1 SV=2	AAAT_HUMAN	SLC1A5	57 kDa	Homo sapiens	0	2	3
1019	Citron Rho-interacting kinase OS=Homo sapiens OX=9606 GN=CIT PE=1 SV=2	CTRO_HUMAN	CIT	231 kDa	Homo sapiens	0	2	2
1020	Transmembrane protein 33 OS=Homo sapiens OX=9606 GN=TMEM33 PE=1 SV=2	TMM33_HUMAN	TMEM33	28 kDa	Homo sapiens	2	2	3
1021	DnaJ homolog subfamily C member 21 OS=Homo sapiens OX=9606 GN=DNAJC21 PE=1 SV=2	DJC21_HUMAN	DNAJC21	62 kDa	Homo sapiens	3	4	4
1022	DNA dC->dU-editing enzyme APOBEC-3F OS=Homo sapiens OX=9606 GN=APOBEC3F PE=1 SV=3	ABC3F_HUMAN	APOBEC3F	45 kDa	Homo sapiens	6	4	4
1023	Procollagen-lysine,2-oxoglutarate 5-dioxygenase 1 OS=Homo sapiens OX=9606 GN=PLOD1 PE=1 SV=2	PLOD1_HUMAN	PLOD1	84 kDa	Homo sapiens	0	2	0
1024	Serine/threonine-protein kinase VRK1 OS=Homo sapiens OX=9606 GN=VRK1 PE=1 SV=1	VRK1_HUMAN	VRK1	45 kDa	Homo sapiens	2	5	0
1025	Protein S100-A8 OS=Homo sapiens OX=9606 GN=S100A8 PE=1 SV=1	S10A8_HUMAN	S100A8	11 kDa	Homo sapiens	4	0	0
1026	RNA-binding motif protein, X-linked 2 OS=Homo sapiens OX=9606 GN=RBMX2 PE=1 SV=2	RBMX2_HUMAN	RBMX2	37 kDa	Homo sapiens	0	3	2
1027	Protein SON OS=Homo sapiens OX=9606 GN=SON PE=1 SV=4	SON_HUMAN	SON	264 kDa	Homo sapiens	2	0	0
1028	Casein kinase I isoform gamma-3 OS=Homo sapiens OX=9606 GN=CSNK1G3 PE=1 SV=2	KC1G3_HUMAN	CSNK1G3	51 kDa	Homo sapiens	0	4	4
1029	pre-mRNA 3' end processing protein WDR33 OS=Homo sapiens OX=9606 GN=WDR33 PE=1 SV=2	WDR33_HUMAN	WDR33	146 kDa	Homo sapiens	0	0	2
1030	Cell division cycle protein 20 homolog OS=Homo sapiens OX=9606 GN=CDC20 PE=1 SV=2	CDC20_HUMAN	CDC20	55 kDa	Homo sapiens	0	3	0
1031	Transmembrane protein 165 OS=Homo sapiens OX=9606 GN=TMEM165 PE=1 SV=1	TM165_HUMAN	TMEM165	35 kDa	Homo sapiens	0	5	4
1032	Aurora kinase B OS=Homo sapiens OX=9606 GN=AURKB PE=1 SV=3	AURKB_HUMAN	AURKB	39 kDa	Homo sapiens	0	2	3
1033	N-acylneuraminate cytidylyltransferase OS=Homo sapiens OX=9606 GN=CMAS PE=1 SV=2	NEUA_HUMAN	CMAS	48 kDa	Homo sapiens	0	0	3
1034	DnaJ homolog subfamily C member 2 OS=Homo sapiens OX=9606 GN=DNAJC2 PE=1 SV=4	DNJC2_HUMAN	DNAJC2	72 kDa	Homo sapiens	0	0	4
1035	Pleckstrin homology domain-containing family A member 5 OS=Homo sapiens OX=9606 GN=PLEKHA5 PE=1 SV=1	PKHA5_HUMAN	PLEKHA5	127 kDa	Homo sapiens	0	3	3
1036	Cell division cycle protein 27 homolog OS=Homo sapiens OX=9606 GN=CDC27 PE=1 SV=2	CDC27_HUMAN	CDC27	92 kDa	Homo sapiens	0	4	0
1037	Importin subunit alpha-4 OS=Homo sapiens OX=9606 GN=KPNA3 PE=1 SV=2	IMA4_HUMAN	KPNA3	58 kDa	Homo sapiens	0	4	6
1038	Serine/threonine-protein kinase TAO1 OS=Homo sapiens OX=9606 GN=TAOK1 PE=1 SV=1	TAOK1_HUMAN	TAOK1	116 kDa	Homo sapiens	0	0	2
1039	RNA-binding protein 28 OS=Homo sapiens OX=9606 GN=RBM28 PE=1 SV=3	RBM28_HUMAN	RBM28	86 kDa	Homo sapiens	0	3	2
1040	Condensin complex subunit 1 OS=Homo sapiens OX=9606 GN=NCAPD2 PE=1 SV=3	CND1_HUMAN	NCAPD2	157 kDa	Homo sapiens	0	0	4
1041	Copine-3 OS=Homo sapiens OX=9606 GN=CPNE3 PE=1 SV=1	CPNE3_HUMAN	CPNE3	60 kDa	Homo sapiens	0	0	4
1042	Hornerin OS=Homo sapiens OX=9606 GN=HRNR PE=1 SV=2	HORN_HUMAN	HRNR	282 kDa	Homo sapiens	8	0	3
1043	Unconventional myosin-Va OS=Homo sapiens OX=9606 GN=MYO5A PE=1 SV=2	MYO5A_HUMAN	MYO5A	215 kDa	Homo sapiens	0	6	3
1044	Apolipoprotein B-100 OS=Homo sapiens OX=9606 GN=APOB PE=1 SV=2	APOB_HUMAN	APOB	516 kDa	Homo sapiens	0	2	2
1045	Serine/threonine-protein phosphatase PP1-beta catalytic subunit OS=Homo sapiens OX=9606 GN=PPP1CB PE=1 SV=3	PP1B_HUMAN	PPP1CB	37 kDa	Homo sapiens	0	3	4
1046	KRR1 small subunit processome component homolog OS=Homo sapiens OX=9606 GN=KRR1 PE=1 SV=4	KRR1_HUMAN	KRR1	44 kDa	Homo sapiens	0	4	3
1047	Serine/threonine-protein phosphatase 2A catalytic subunit alpha isoform OS=Homo sapiens OX=9606 GN=PPP2CA PE=1 SV=1	PP2AA_HUMAN	PPP2CA	36 kDa	Homo sapiens	0	3	5
1048	Condensin-2 complex subunit D3 OS=Homo sapiens OX=9606 GN=NCAPD3 PE=1 SV=2	CNDD3_HUMAN	NCAPD3	169 kDa	Homo sapiens	0	3	2
1049	Ubiquitin carboxyl-terminal hydrolase 16 OS=Homo sapiens OX=9606 GN=USP16 PE=1 SV=1	UBP16_HUMAN	USP16	94 kDa	Homo sapiens	0	3	6
1050	Transferrin receptor protein 1 OS=Homo sapiens OX=9606 GN=TFRC PE=1 SV=2	TFR1_HUMAN	TFRC	85 kDa	Homo sapiens	0	0	5
1051	Utrophin OS=Homo sapiens OX=9606 GN=UTRN PE=1 SV=2	UTRO_HUMAN	UTRN	394 kDa	Homo sapiens	0	0	2
1052	Putative RNA-binding protein Luc7-like 1 OS=Homo sapiens OX=9606 GN=LUC7L PE=1 SV=1	LUC7L_HUMAN	LUC7L	44 kDa	Homo sapiens	7	8	7
1053	Nuclear fragile X mental retardation-interacting protein 2 OS=Homo sapiens OX=9606 GN=NUFIP2 PE=1 SV=1	NUFP2_HUMAN	NUFIP2	76 kDa	Homo sapiens	3	4	4
1054	U6 snRNA-associated Sm-like protein LSm6 OS=Homo sapiens OX=9606 GN=LSM6 PE=1 SV=1	LSM6_HUMAN	LSM6	9 kDa	Homo sapiens	2	3	4
1055	Ribosomal RNA processing protein 1 homolog A OS=Homo sapiens OX=9606 GN=RRP1 PE=1 SV=1	RRP1_HUMAN	RRP1	53 kDa	Homo sapiens	2	2	4
1056	Galactocerebrosidase OS=Homo sapiens OX=9606 GN=GALC PE=1 SV=3	GALC_HUMAN	GALC	77 kDa	Homo sapiens	3	4	2
1057	Serglycin OS=Homo sapiens OX=9606 GN=SRGN PE=1 SV=3	SRGN_HUMAN	SRGN	18 kDa	Homo sapiens	4	4	3
1058	Transformer-2 protein homolog alpha OS=Homo sapiens OX=9606 GN=TRA2A PE=1 SV=1	TRA2A_HUMAN	TRA2A	33 kDa	Homo sapiens	0	3	3
1059	Coiled-coil domain-containing protein 124 OS=Homo sapiens OX=9606 GN=CCDC124 PE=1 SV=1	CC124_HUMAN	CCDC124	26 kDa	Homo sapiens	2	3	5
1060	Activated RNA polymerase II transcriptional coactivator p15 OS=Homo sapiens OX=9606 GN=SUB1 PE=1 SV=3	TCP4_HUMAN	SUB1	14 kDa	Homo sapiens	0	4	5
1061	Kinesin-like protein KIF23 OS=Homo sapiens OX=9606 GN=KIF23 PE=1 SV=3	KIF23_HUMAN	KIF23	110 kDa	Homo sapiens	0	3	5
1062	Glycylpeptide N-tetradecanoyltransferase 1 OS=Homo sapiens OX=9606 GN=NMT1 PE=1 SV=2	NMT1_HUMAN	NMT1	57 kDa	Homo sapiens	0	4	4
1063	Elongation factor 1-beta OS=Homo sapiens OX=9606 GN=EEF1B2 PE=1 SV=3	EF1B_HUMAN	EEF1B2	25 kDa	Homo sapiens	0	2	5
1064	RNA-binding protein 24 OS=Homo sapiens OX=9606 GN=RBM24 PE=1 SV=1	RBM24_HUMAN (+1)	RBM24	25 kDa	Homo sapiens	0	4	5
1065	60S ribosomal protein L7-like 1 OS=Homo sapiens OX=9606 GN=RPL7L1 PE=1 SV=2	RL7L_HUMAN	RPL7L1	30 kDa	Homo sapiens	0	2	3
1066	Golgin subfamily A member 2 OS=Homo sapiens OX=9606 GN=GOLGA2 PE=1 SV=3	GOGA2_HUMAN	GOLGA2	113 kDa	Homo sapiens	0	2	2
1067	DNA excision repair protein ERCC-6-like OS=Homo sapiens OX=9606 GN=ERCC6L PE=1 SV=1	ERC6L_HUMAN	ERCC6L	141 kDa	Homo sapiens	0	4	0
1068	Protein FAM98C OS=Homo sapiens OX=9606 GN=FAM98C PE=2 SV=1	FA98C_HUMAN	FAM98C	37 kDa	Homo sapiens	0	3	4
1069	Cleavage and polyadenylation specificity factor subunit 2 OS=Homo sapiens OX=9606 GN=CPSF2 PE=1 SV=2	CPSF2_HUMAN	CPSF2	88 kDa	Homo sapiens	0	4	2
1070	Band 4.1-like protein 2 OS=Homo sapiens OX=9606 GN=EPB41L2 PE=1 SV=1	E41L2_HUMAN	EPB41L2	113 kDa	Homo sapiens	0	3	0
1071	Centrosomal protein of 135 kDa OS=Homo sapiens OX=9606 GN=CEP135 PE=1 SV=2	CP135_HUMAN	CEP135	133 kDa	Homo sapiens	0	2	2
1072	RNA N6-adenosine-methyltransferase METTL16 OS=Homo sapiens OX=9606 GN=METTL16 PE=1 SV=2	MET16_HUMAN	METTL16	64 kDa	Homo sapiens	0	3	0
1073	Long-chain-fatty-acid--CoA ligase 3 OS=Homo sapiens OX=9606 GN=ACSL3 PE=1 SV=3	ACSL3_HUMAN	ACSL3	80 kDa	Homo sapiens	0	3	4
1074	Peptidyl-prolyl cis-trans isomerase B OS=Homo sapiens OX=9606 GN=PPIB PE=1 SV=2	PPIB_HUMAN	PPIB	24 kDa	Homo sapiens	0	2	3
1075	E3 ubiquitin-protein ligase HUWE1 OS=Homo sapiens OX=9606 GN=HUWE1 PE=1 SV=3	HUWE1_HUMAN	HUWE1	482 kDa	Homo sapiens	0	0	2
1076	RNA helicase aquarius OS=Homo sapiens OX=9606 GN=AQR PE=1 SV=4	AQR_HUMAN	AQR	171 kDa	Homo sapiens	0	0	3
1077	Mothers against decapentaplegic homolog 5 OS=Homo sapiens OX=9606 GN=SMAD5 PE=1 SV=1	SMAD5_HUMAN	SMAD5	52 kDa	Homo sapiens	0	3	0
1078	Werner syndrome ATP-dependent helicase OS=Homo sapiens OX=9606 GN=WRN PE=1 SV=2	WRN_HUMAN	WRN	162 kDa	Homo sapiens	0	3	3
1079	Pseudouridylate synthase 7 homolog-like protein OS=Homo sapiens OX=9606 GN=PUS7L PE=1 SV=1	PUS7L_HUMAN	PUS7L	81 kDa	Homo sapiens	0	3	2
1080	Alpha-actinin-4 OS=Homo sapiens OX=9606 GN=ACTN4 PE=1 SV=2	ACTN4_HUMAN	ACTN4	105 kDa	Homo sapiens	0	7	0
1081	Serine/threonine-protein phosphatase 6 regulatory subunit 2 OS=Homo sapiens OX=9606 GN=PPP6R2 PE=1 SV=2	PP6R2_HUMAN	PPP6R2	105 kDa	Homo sapiens	0	2	3
1082	DNA-directed RNA polymerase III subunit RPC1 OS=Homo sapiens OX=9606 GN=POLR3A PE=1 SV=2	RPC1_HUMAN	POLR3A	156 kDa	Homo sapiens	0	4	3
1083	AH receptor-interacting protein OS=Homo sapiens OX=9606 GN=AIP PE=1 SV=2	AIP_HUMAN	AIP	38 kDa	Homo sapiens	0	4	2
1084	[Pyruvate dehydrogenase [acetyl-transferring]]-phosphatase 1, mitochondrial OS=Homo sapiens OX=9606 GN=PDP1 PE=1 SV=3	PDP1_HUMAN	PDP1	61 kDa	Homo sapiens	0	0	4
1085	Coatomer subunit beta' OS=Homo sapiens OX=9606 GN=COPB2 PE=1 SV=2	COPB2_HUMAN	COPB2	102 kDa	Homo sapiens	0	0	3
1086	DNA-directed RNA polymerase I subunit RPA1 OS=Homo sapiens OX=9606 GN=POLR1A PE=1 SV=2	RPA1_HUMAN	POLR1A	195 kDa	Homo sapiens	0	0	4
1087	Phosphatidylinositol 4-phosphate 5-kinase type-1 alpha OS=Homo sapiens OX=9606 GN=PIP5K1A PE=1 SV=1	PI51A_HUMAN (+1)	PIP5K1A	63 kDa	Homo sapiens	2	2	2
1088	Arginine and glutamate-rich protein 1 OS=Homo sapiens OX=9606 GN=ARGLU1 PE=1 SV=1	ARGL1_HUMAN	ARGLU1	33 kDa	Homo sapiens	2	3	3
1089	Cell division cycle protein 16 homolog OS=Homo sapiens OX=9606 GN=CDC16 PE=1 SV=2	CDC16_HUMAN	CDC16	72 kDa	Homo sapiens	0	2	5
1090	Acyl-CoA 6-desaturase OS=Homo sapiens OX=9606 GN=FADS2 PE=1 SV=1	FADS2_HUMAN	FADS2	52 kDa	Homo sapiens	0	2	3
1091	Maternal embryonic leucine zipper kinase OS=Homo sapiens OX=9606 GN=MELK PE=1 SV=3	MELK_HUMAN	MELK	75 kDa	Homo sapiens	0	0	3
1092	Calcium uptake protein 2, mitochondrial OS=Homo sapiens OX=9606 GN=MICU2 PE=1 SV=2	MICU2_HUMAN	MICU2	50 kDa	Homo sapiens	2	5	2
1093	Monocarboxylate transporter 4 OS=Homo sapiens OX=9606 GN=SLC16A3 PE=1 SV=1	MOT4_HUMAN	SLC16A3	49 kDa	Homo sapiens	2	4	4
1094	CGG triplet repeat-binding protein 1 OS=Homo sapiens OX=9606 GN=CGGBP1 PE=1 SV=2	CGBP1_HUMAN	CGGBP1	19 kDa	Homo sapiens	0	4	3
1095	Eukaryotic translation initiation factor 6 OS=Homo sapiens OX=9606 GN=EIF6 PE=1 SV=1	IF6_HUMAN	EIF6	27 kDa	Homo sapiens	2	3	4
1096	Signal recognition particle receptor subunit beta OS=Homo sapiens OX=9606 GN=SRPRB PE=1 SV=3	SRPRB_HUMAN	SRPRB	30 kDa	Homo sapiens	0	0	4
1097	Histone deacetylase complex subunit SAP18 OS=Homo sapiens OX=9606 GN=SAP18 PE=1 SV=1	SAP18_HUMAN	SAP18	18 kDa	Homo sapiens	2	2	0
1098	Protein SEC13 homolog OS=Homo sapiens OX=9606 GN=SEC13 PE=1 SV=3	SEC13_HUMAN	SEC13	36 kDa	Homo sapiens	0	3	4
1099	Telomeric repeat-binding factor 2 OS=Homo sapiens OX=9606 GN=TERF2 PE=1 SV=3	TERF2_HUMAN	TERF2	60 kDa	Homo sapiens	0	0	2
1100	Protein LTV1 homolog OS=Homo sapiens OX=9606 GN=LTV1 PE=1 SV=1	LTV1_HUMAN	LTV1	55 kDa	Homo sapiens	0	0	4
1101	Casein kinase II subunit alpha OS=Homo sapiens OX=9606 GN=CSNK2A1 PE=1 SV=1	CSK21_HUMAN	CSNK2A1	45 kDa	Homo sapiens	0	3	3
1102	Serine/threonine-protein phosphatase 2A 55 kDa regulatory subunit B alpha isoform OS=Homo sapiens OX=9606 GN=PPP2R2A PE=1 SV=1	2ABA_HUMAN	PPP2R2A	52 kDa	Homo sapiens	0	4	4
1103	Mitochondrial import inner membrane translocase subunit TIM50 OS=Homo sapiens OX=9606 GN=TIMM50 PE=1 SV=2	TIM50_HUMAN	TIMM50	40 kDa	Homo sapiens	0	5	4
1104	Spliceosome RNA helicase DDX39B OS=Homo sapiens OX=9606 GN=DDX39B PE=1 SV=1	DX39B_HUMAN	DDX39B	49 kDa	Homo sapiens	0	2	0
1105	Cyclic GMP-AMP synthase OS=Homo sapiens OX=9606 GN=CGAS PE=1 SV=2	CGAS_HUMAN	CGAS	59 kDa	Homo sapiens	0	0	2
1106	RAF proto-oncogene serine/threonine-protein kinase OS=Homo sapiens OX=9606 GN=RAF1 PE=1 SV=1	RAF1_HUMAN	RAF1	73 kDa	Homo sapiens	0	4	0
1107	ATP synthase subunit gamma, mitochondrial OS=Homo sapiens OX=9606 GN=ATP5F1C PE=1 SV=1	ATPG_HUMAN	ATP5F1C	33 kDa	Homo sapiens	0	0	3
1108	General transcription factor 3C polypeptide 3 OS=Homo sapiens OX=9606 GN=GTF3C3 PE=1 SV=1	TF3C3_HUMAN	GTF3C3	101 kDa	Homo sapiens	0	3	3
1109	Protein HEXIM1 OS=Homo sapiens OX=9606 GN=HEXIM1 PE=1 SV=1	HEXI1_HUMAN	HEXIM1	41 kDa	Homo sapiens	0	4	0
1110	Immunoglobulin kappa variable 2-28 OS=Homo sapiens OX=9606 GN=IGKV2-28 PE=3 SV=1	KV228_HUMAN (+3)	IGKV2-28	13 kDa	Homo sapiens	0	4	0
1111	Reticulocalbin-2 OS=Homo sapiens OX=9606 GN=RCN2 PE=1 SV=1	RCN2_HUMAN	RCN2	37 kDa	Homo sapiens	0	0	4
1112	Sperm-associated antigen 5 OS=Homo sapiens OX=9606 GN=SPAG5 PE=1 SV=2	SPAG5_HUMAN	SPAG5	134 kDa	Homo sapiens	0	0	2
1113	Fatty acid-binding protein 5 OS=Homo sapiens OX=9606 GN=FABP5 PE=1 SV=3	FABP5_HUMAN	FABP5	15 kDa	Homo sapiens	4	0	5
1114	Anaphase-promoting complex subunit 7 OS=Homo sapiens OX=9606 GN=ANAPC7 PE=1 SV=4	APC7_HUMAN	ANAPC7	67 kDa	Homo sapiens	0	3	2
1115	Ashwin OS=Homo sapiens OX=9606 GN=C2orf49 PE=1 SV=1	ASHWN_HUMAN	C2orf49	26 kDa	Homo sapiens	0	5	5
1116	Sjoegren syndrome/scleroderma autoantigen 1 OS=Homo sapiens OX=9606 GN=SSSCA1 PE=1 SV=1	SSA27_HUMAN	SSSCA1	21 kDa	Homo sapiens	0	2	5
1117	Unconventional myosin-Ie OS=Homo sapiens OX=9606 GN=MYO1E PE=1 SV=2	MYO1E_HUMAN	MYO1E	127 kDa	Homo sapiens	0	0	5
1118	Formin-like protein 2 OS=Homo sapiens OX=9606 GN=FMNL2 PE=1 SV=3	FMNL2_HUMAN	FMNL2	123 kDa	Homo sapiens	0	0	5
1119	Pre-mRNA-processing factor 17 OS=Homo sapiens OX=9606 GN=CDC40 PE=1 SV=1	PRP17_HUMAN	CDC40	66 kDa	Homo sapiens	0	2	3
1120	Recombining binding protein suppressor of hairless OS=Homo sapiens OX=9606 GN=RBPJ PE=1 SV=3	SUH_HUMAN	RBPJ	56 kDa	Homo sapiens	0	3	5
1121	Eukaryotic peptide chain release factor subunit 1 OS=Homo sapiens OX=9606 GN=ETF1 PE=1 SV=3	ERF1_HUMAN	ETF1	49 kDa	Homo sapiens	0	2	6
1122	Protein FAM111A OS=Homo sapiens OX=9606 GN=FAM111A PE=1 SV=2	F111A_HUMAN	FAM111A	70 kDa	Homo sapiens	0	5	4
1123	Multifunctional procollagen lysine hydroxylase and glycosyltransferase LH3 OS=Homo sapiens OX=9606 GN=PLOD3 PE=1 SV=1	PLOD3_HUMAN	PLOD3	85 kDa	Homo sapiens	0	3	3
1124	Mitochondrial import inner membrane translocase subunit TIM44 OS=Homo sapiens OX=9606 GN=TIMM44 PE=1 SV=2	TIM44_HUMAN	TIMM44	51 kDa	Homo sapiens	0	2	5
1125	Ubiquitin carboxyl-terminal hydrolase 7 OS=Homo sapiens OX=9606 GN=USP7 PE=1 SV=2	UBP7_HUMAN	USP7	128 kDa	Homo sapiens	0	2	2
1126	DNA topoisomerase 2-beta OS=Homo sapiens OX=9606 GN=TOP2B PE=1 SV=3	TOP2B_HUMAN	TOP2B	183 kDa	Homo sapiens	0	11	0
1127	Glycerol-3-phosphate acyltransferase 1, mitochondrial OS=Homo sapiens OX=9606 GN=GPAM PE=1 SV=3	GPAT1_HUMAN	GPAM	94 kDa	Homo sapiens	0	0	3
1128	GPN-loop GTPase 1 OS=Homo sapiens OX=9606 GN=GPN1 PE=1 SV=1	GPN1_HUMAN	GPN1	42 kDa	Homo sapiens	4	2	2
1129	Catalase OS=Homo sapiens OX=9606 GN=CAT PE=1 SV=3	CATA_HUMAN	CAT	60 kDa	Homo sapiens	3	4	2
1130	RNA 3'-terminal phosphate cyclase OS=Homo sapiens OX=9606 GN=RTCA PE=1 SV=1	RTCA_HUMAN	RTCA	39 kDa	Homo sapiens	3	2	4
1131	mRNA export factor OS=Homo sapiens OX=9606 GN=RAE1 PE=1 SV=1	RAE1L_HUMAN	RAE1	41 kDa	Homo sapiens	2	2	3
1132	Alpha-mannosidase 2 OS=Homo sapiens OX=9606 GN=MAN2A1 PE=1 SV=2	MA2A1_HUMAN	MAN2A1	131 kDa	Homo sapiens	3	3	2
1133	DNA-directed RNA polymerase II subunit GRINL1A OS=Homo sapiens OX=9606 GN=POLR2M PE=1 SV=1	GRL1A_HUMAN	POLR2M	42 kDa	Homo sapiens	0	3	2
1134	Calcineurin B homologous protein 1 OS=Homo sapiens OX=9606 GN=CHP1 PE=1 SV=3	CHP1_HUMAN	CHP1	22 kDa	Homo sapiens	2	4	3
1135	rRNA N6-adenosine-methyltransferase ZCCHC4 OS=Homo sapiens OX=9606 GN=ZCCHC4 PE=1 SV=3	ZCHC4_HUMAN	ZCCHC4	59 kDa	Homo sapiens	0	3	4
1136	ERI1 exoribonuclease 3 OS=Homo sapiens OX=9606 GN=ERI3 PE=1 SV=2	ERI3_HUMAN	ERI3	37 kDa	Homo sapiens	2	0	0
1137	Pre-mRNA-splicing factor SYF1 OS=Homo sapiens OX=9606 GN=XAB2 PE=1 SV=2	SYF1_HUMAN	XAB2	100 kDa	Homo sapiens	3	2	3
1138	Translocon-associated protein subunit alpha OS=Homo sapiens OX=9606 GN=SSR1 PE=1 SV=3	SSRA_HUMAN	SSR1	32 kDa	Homo sapiens	2	2	2
1139	Protein cereblon OS=Homo sapiens OX=9606 GN=CRBN PE=1 SV=1	CRBN_HUMAN	CRBN	51 kDa	Homo sapiens	0	3	0
1140	Nicotinamide/nicotinic acid mononucleotide adenylyltransferase 1 OS=Homo sapiens OX=9606 GN=NMNAT1 PE=1 SV=1	NMNA1_HUMAN	NMNAT1	32 kDa	Homo sapiens	0	3	2
1141	tRNA pseudouridine synthase-like 1 OS=Homo sapiens OX=9606 GN=PUSL1 PE=1 SV=1	PUSL1_HUMAN	PUSL1	33 kDa	Homo sapiens	4	0	0
1142	Nuclear factor 1 B-type OS=Homo sapiens OX=9606 GN=NFIB PE=1 SV=2	NFIB_HUMAN	NFIB	47 kDa	Homo sapiens	0	2	0
1143	Trinucleotide repeat-containing gene 6C protein OS=Homo sapiens OX=9606 GN=TNRC6C PE=1 SV=3	TNR6C_HUMAN	TNRC6C	176 kDa	Homo sapiens	2	0	3
1144	Succinate dehydrogenase [ubiquinone] flavoprotein subunit, mitochondrial OS=Homo sapiens OX=9606 GN=SDHA PE=1 SV=2	SDHA_HUMAN	SDHA	73 kDa	Homo sapiens	0	0	2
1145	Exosome complex component RRP41 OS=Homo sapiens OX=9606 GN=EXOSC4 PE=1 SV=3	EXOS4_HUMAN	EXOSC4	26 kDa	Homo sapiens	3	2	0
1146	60S ribosomal protein L22-like 1 OS=Homo sapiens OX=9606 GN=RPL22L1 PE=1 SV=2	RL22L_HUMAN	RPL22L1	15 kDa	Homo sapiens	0	4	4
1147	WD40 repeat-containing protein SMU1 OS=Homo sapiens OX=9606 GN=SMU1 PE=1 SV=2	SMU1_HUMAN	SMU1	58 kDa	Homo sapiens	0	0	2
1148	Splicing regulatory glutamine/lysine-rich protein 1 OS=Homo sapiens OX=9606 GN=SREK1 PE=1 SV=1	SREK1_HUMAN	SREK1	59 kDa	Homo sapiens	0	2	3
1149	Rho guanine nucleotide exchange factor 10 OS=Homo sapiens OX=9606 GN=ARHGEF10 PE=1 SV=4	ARHGA_HUMAN	ARHGEF10	152 kDa	Homo sapiens	0	2	0
1150	Ataxin-2-like protein OS=Homo sapiens OX=9606 GN=ATXN2L PE=1 SV=2	ATX2L_HUMAN	ATXN2L	113 kDa	Homo sapiens	0	0	3
1151	F-box/LRR-repeat protein 6 OS=Homo sapiens OX=9606 GN=FBXL6 PE=2 SV=1	FBXL6_HUMAN	FBXL6	59 kDa	Homo sapiens	0	3	5
1152	Myelin expression factor 2 OS=Homo sapiens OX=9606 GN=MYEF2 PE=1 SV=3	MYEF2_HUMAN	MYEF2	64 kDa	Homo sapiens	0	2	2
1153	Mini-chromosome maintenance complex-binding protein OS=Homo sapiens OX=9606 GN=MCMBP PE=1 SV=2	MCMBP_HUMAN	MCMBP	73 kDa	Homo sapiens	0	3	3
1154	Beta-2-syntrophin OS=Homo sapiens OX=9606 GN=SNTB2 PE=1 SV=1	SNTB2_HUMAN	SNTB2	58 kDa	Homo sapiens	0	2	2
1155	P04264|K2C1_HUMAN-DECOY	P04264|K2C1_HUMAN-DECOY		?	Homo sapiens	0	0	4
1156	Leucine-rich repeat-containing protein 47 OS=Homo sapiens OX=9606 GN=LRRC47 PE=1 SV=1	LRC47_HUMAN	LRRC47	63 kDa	Homo sapiens	0	2	3
1157	Ankyrin repeat domain-containing protein 50 OS=Homo sapiens OX=9606 GN=ANKRD50 PE=1 SV=4	ANR50_HUMAN	ANKRD50	156 kDa	Homo sapiens	0	2	3
1158	Transportin-1 OS=Homo sapiens OX=9606 GN=TNPO1 PE=1 SV=2	TNPO1_HUMAN	TNPO1	102 kDa	Homo sapiens	0	2	4
1159	General transcription factor IIF subunit 2 OS=Homo sapiens OX=9606 GN=GTF2F2 PE=1 SV=2	T2FB_HUMAN	GTF2F2	28 kDa	Homo sapiens	0	3	0
1160	Endophilin-A2 OS=Homo sapiens OX=9606 GN=SH3GL1 PE=1 SV=1	SH3G1_HUMAN	SH3GL1	41 kDa	Homo sapiens	0	0	2
1161	Coatomer subunit gamma-1 OS=Homo sapiens OX=9606 GN=COPG1 PE=1 SV=1	COPG1_HUMAN	COPG1	98 kDa	Homo sapiens	0	2	3
1162	G patch domain-containing protein 4 OS=Homo sapiens OX=9606 GN=GPATCH4 PE=1 SV=2	GPTC4_HUMAN	GPATCH4	50 kDa	Homo sapiens	0	2	4
1163	Dedicator of cytokinesis protein 9 OS=Homo sapiens OX=9606 GN=DOCK9 PE=1 SV=2	DOCK9_HUMAN	DOCK9	236 kDa	Homo sapiens	0	3	0
1164	26S proteasome regulatory subunit 7 OS=Homo sapiens OX=9606 GN=PSMC2 PE=1 SV=3	PRS7_HUMAN	PSMC2	49 kDa	Homo sapiens	0	0	3
1165	E3 ubiquitin-protein ligase NEDD4-like OS=Homo sapiens OX=9606 GN=NEDD4L PE=1 SV=2	NED4L_HUMAN	NEDD4L	112 kDa	Homo sapiens	0	2	0
1166	Peroxidasin homolog OS=Homo sapiens OX=9606 GN=PXDN PE=1 SV=2	PXDN_HUMAN	PXDN	165 kDa	Homo sapiens	0	4	4
1167	Peptidyl-prolyl cis-trans isomerase H OS=Homo sapiens OX=9606 GN=PPIH PE=1 SV=1	PPIH_HUMAN	PPIH	19 kDa	Homo sapiens	0	2	5
1168	GDP-fucose protein O-fucosyltransferase 2 OS=Homo sapiens OX=9606 GN=POFUT2 PE=1 SV=3	OFUT2_HUMAN	POFUT2	50 kDa	Homo sapiens	0	2	2
1169	Round spermatid basic protein 1-like protein OS=Homo sapiens OX=9606 GN=RSBN1L PE=1 SV=2	RSBNL_HUMAN	RSBN1L	95 kDa	Homo sapiens	0	0	2
1170	Condensin-2 complex subunit G2 OS=Homo sapiens OX=9606 GN=NCAPG2 PE=1 SV=1	CNDG2_HUMAN	NCAPG2	131 kDa	Homo sapiens	0	3	3
1171	Cell division control protein 42 homolog OS=Homo sapiens OX=9606 GN=CDC42 PE=1 SV=2	CDC42_HUMAN	CDC42	21 kDa	Homo sapiens	0	3	3
1172	Transcriptional repressor CTCF OS=Homo sapiens OX=9606 GN=CTCF PE=1 SV=1	CTCF_HUMAN	CTCF	83 kDa	Homo sapiens	0	0	2
1173	RING-box protein 2 OS=Homo sapiens OX=9606 GN=RNF7 PE=1 SV=1	RBX2_HUMAN	RNF7	13 kDa	Homo sapiens	0	7	0
1174	Protein transport protein Sec61 subunit alpha isoform 1 OS=Homo sapiens OX=9606 GN=SEC61A1 PE=1 SV=2	S61A1_HUMAN	SEC61A1	52 kDa	Homo sapiens	2	3	3
1175	CDKN2A-interacting protein OS=Homo sapiens OX=9606 GN=CDKN2AIP PE=1 SV=3	CARF_HUMAN	CDKN2AIP	61 kDa	Homo sapiens	3	2	2
1176	Protein S100-A16 OS=Homo sapiens OX=9606 GN=S100A16 PE=1 SV=1	S10AG_HUMAN	S100A16	12 kDa	Homo sapiens	0	3	3
1177	General transcription factor 3C polypeptide 5 OS=Homo sapiens OX=9606 GN=GTF3C5 PE=1 SV=2	TF3C5_HUMAN	GTF3C5	60 kDa	Homo sapiens	0	2	3
1178	RWD domain-containing protein 4 OS=Homo sapiens OX=9606 GN=RWDD4 PE=1 SV=3	RWDD4_HUMAN	RWDD4	21 kDa	Homo sapiens	0	4	3
1179	Actin-related protein 2 OS=Homo sapiens OX=9606 GN=ACTR2 PE=1 SV=1	ARP2_HUMAN	ACTR2	45 kDa	Homo sapiens	0	2	2
1180	Mortality factor 4-like protein 2 OS=Homo sapiens OX=9606 GN=MORF4L2 PE=1 SV=1	MO4L2_HUMAN	MORF4L2	32 kDa	Homo sapiens	0	4	5
1181	Keratin, type II cuticular Hb3 OS=Homo sapiens OX=9606 GN=KRT83 PE=1 SV=2	KRT83_HUMAN	KRT83	54 kDa	Homo sapiens	0	2	2
1182	Armadillo repeat-containing X-linked protein 3 OS=Homo sapiens OX=9606 GN=ARMCX3 PE=1 SV=1	ARMX3_HUMAN	ARMCX3	43 kDa	Homo sapiens	0	4	4
1183	Clathrin light chain A OS=Homo sapiens OX=9606 GN=CLTA PE=1 SV=1	CLCA_HUMAN	CLTA	27 kDa	Homo sapiens	0	2	3
1184	Protein FAM168A OS=Homo sapiens OX=9606 GN=FAM168A PE=1 SV=2	F168A_HUMAN	FAM168A	26 kDa	Homo sapiens	2	0	0
1185	Ras-related protein Rab-10 OS=Homo sapiens OX=9606 GN=RAB10 PE=1 SV=1	RAB10_HUMAN	RAB10	23 kDa	Homo sapiens	0	3	0
1186	Negative elongation factor E OS=Homo sapiens OX=9606 GN=NELFE PE=1 SV=3	NELFE_HUMAN	NELFE	43 kDa	Homo sapiens	0	3	0
1187	Caveolae-associated protein 3 OS=Homo sapiens OX=9606 GN=CAVIN3 PE=1 SV=3	CAVN3_HUMAN	CAVIN3	28 kDa	Homo sapiens	0	0	2
1188	Mitochondrial ribosome-associated GTPase 2 OS=Homo sapiens OX=9606 GN=MTG2 PE=1 SV=1	MTG2_HUMAN	MTG2	44 kDa	Homo sapiens	0	2	0
1189	39S ribosomal protein L2, mitochondrial OS=Homo sapiens OX=9606 GN=MRPL2 PE=1 SV=2	RM02_HUMAN	MRPL2	33 kDa	Homo sapiens	0	0	3
1190	Serpin B12 OS=Homo sapiens OX=9606 GN=SERPINB12 PE=1 SV=1	SPB12_HUMAN	SERPINB12	46 kDa	Homo sapiens	0	0	3
1191	Protein LSM14 homolog A OS=Homo sapiens OX=9606 GN=LSM14A PE=1 SV=3	LS14A_HUMAN	LSM14A	51 kDa	Homo sapiens	0	2	0
1192	14-3-3 protein beta/alpha OS=Homo sapiens OX=9606 GN=YWHAB PE=1 SV=3	1433B_HUMAN	YWHAB	28 kDa	Homo sapiens	4	0	8
1193	Histone H2B type 1-B OS=Homo sapiens OX=9606 GN=HIST1H2BB PE=1 SV=2	H2B1B_HUMAN (+3)	HIST1H2BB	14 kDa	Homo sapiens	0	24	21
1194	E3 ubiquitin-protein ligase UHRF1 OS=Homo sapiens OX=9606 GN=UHRF1 PE=1 SV=1	UHRF1_HUMAN	UHRF1	90 kDa	Homo sapiens	0	3	2
1195	Proteasome subunit alpha type-3 OS=Homo sapiens OX=9606 GN=PSMA3 PE=1 SV=2	PSA3_HUMAN	PSMA3	28 kDa	Homo sapiens	0	3	4
1196	Hemoglobin subunit beta OS=Homo sapiens OX=9606 GN=HBB PE=1 SV=2	HBB_HUMAN	HBB	16 kDa	Homo sapiens	0	4	0
1197	Protein S100-A13 OS=Homo sapiens OX=9606 GN=S100A13 PE=1 SV=1	S10AD_HUMAN	S100A13	11 kDa	Homo sapiens	0	3	0
1198	Calmodulin-like protein 5 OS=Homo sapiens OX=9606 GN=CALML5 PE=1 SV=2	CALL5_HUMAN	CALML5	16 kDa	Homo sapiens	0	0	4
1199	Small kinetochore-associated protein OS=Homo sapiens OX=9606 GN=KNSTRN PE=1 SV=2	SKAP_HUMAN	KNSTRN	35 kDa	Homo sapiens	0	0	2
1200	Adenosylhomocysteinase OS=Homo sapiens OX=9606 GN=AHCY PE=1 SV=4	SAHH_HUMAN	AHCY	48 kDa	Homo sapiens	0	0	4
1201	Condensin complex subunit 2 OS=Homo sapiens OX=9606 GN=NCAPH PE=1 SV=3	CND2_HUMAN	NCAPH	83 kDa	Homo sapiens	0	0	2
1202	Arginase-1 OS=Homo sapiens OX=9606 GN=ARG1 PE=1 SV=2	ARGI1_HUMAN	ARG1	35 kDa	Homo sapiens	3	0	2
1203	LIM domain-binding protein 1 OS=Homo sapiens OX=9606 GN=LDB1 PE=1 SV=2	LDB1_HUMAN	LDB1	47 kDa	Homo sapiens	0	2	2
1204	Centromere protein U OS=Homo sapiens OX=9606 GN=CENPU PE=1 SV=1	CENPU_HUMAN	CENPU	48 kDa	Homo sapiens	0	0	2
1205	Ribosome biogenesis protein WDR12 OS=Homo sapiens OX=9606 GN=WDR12 PE=1 SV=2	WDR12_HUMAN	WDR12	48 kDa	Homo sapiens	0	0	3
1206	MIT domain-containing protein 1 OS=Homo sapiens OX=9606 GN=MITD1 PE=1 SV=1	MITD1_HUMAN	MITD1	29 kDa	Homo sapiens	0	3	0
1207	Probable ATP-dependent RNA helicase DDX46 OS=Homo sapiens OX=9606 GN=DDX46 PE=1 SV=2	DDX46_HUMAN	DDX46	117 kDa	Homo sapiens	0	3	0
1208	Keratin, type II cytoskeletal 80 OS=Homo sapiens OX=9606 GN=KRT80 PE=1 SV=2	K2C80_HUMAN	KRT80	51 kDa	Homo sapiens	4	0	50
1209	Cornifin-B OS=Homo sapiens OX=9606 GN=SPRR1B PE=1 SV=2	SPR1B_HUMAN	SPRR1B	10 kDa	Homo sapiens	3	0	5
1210	Transcription elongation factor, mitochondrial OS=Homo sapiens OX=9606 GN=TEFM PE=1 SV=1	TEFM_HUMAN	TEFM	42 kDa	Homo sapiens	0	2	2
1211	39S ribosomal protein L38, mitochondrial OS=Homo sapiens OX=9606 GN=MRPL38 PE=1 SV=2	RM38_HUMAN	MRPL38	45 kDa	Homo sapiens	0	3	2
1212	Cartilage-associated protein OS=Homo sapiens OX=9606 GN=CRTAP PE=1 SV=1	CRTAP_HUMAN	CRTAP	47 kDa	Homo sapiens	0	2	0
1213	Calcium uptake protein 1, mitochondrial OS=Homo sapiens OX=9606 GN=MICU1 PE=1 SV=1	MICU1_HUMAN	MICU1	54 kDa	Homo sapiens	0	0	2
1214	Serine/threonine-protein kinase MRCK beta OS=Homo sapiens OX=9606 GN=CDC42BPB PE=1 SV=2	MRCKB_HUMAN	CDC42BPB	194 kDa	Homo sapiens	0	3	0
1215	Protein angel homolog 2 OS=Homo sapiens OX=9606 GN=ANGEL2 PE=2 SV=1	ANGE2_HUMAN	ANGEL2	62 kDa	Homo sapiens	2	3	0
1216	Large neutral amino acids transporter small subunit 1 OS=Homo sapiens OX=9606 GN=SLC7A5 PE=1 SV=2	LAT1_HUMAN	SLC7A5	55 kDa	Homo sapiens	0	0	2
1217	Trinucleotide repeat-containing gene 6A protein OS=Homo sapiens OX=9606 GN=TNRC6A PE=1 SV=2	TNR6A_HUMAN	TNRC6A	210 kDa	Homo sapiens	3	0	3
1218	WD repeat-containing protein 74 OS=Homo sapiens OX=9606 GN=WDR74 PE=1 SV=1	WDR74_HUMAN	WDR74	42 kDa	Homo sapiens	0	2	0
1219	Sorcin OS=Homo sapiens OX=9606 GN=SRI PE=1 SV=1	SORCN_HUMAN	SRI	22 kDa	Homo sapiens	0	2	0
1220	Transcription factor BTF3 OS=Homo sapiens OX=9606 GN=BTF3 PE=1 SV=1	BTF3_HUMAN	BTF3	22 kDa	Homo sapiens	0	3	0
1221	ADP-ribosylation factor-like protein 6-interacting protein 4 OS=Homo sapiens OX=9606 GN=ARL6IP4 PE=1 SV=2	AR6P4_HUMAN	ARL6IP4	45 kDa	Homo sapiens	0	3	4
1222	Protein KRI1 homolog OS=Homo sapiens OX=9606 GN=KRI1 PE=1 SV=3	KRI1_HUMAN	KRI1	83 kDa	Homo sapiens	0	2	0
1223	U6 snRNA-associated Sm-like protein LSm7 OS=Homo sapiens OX=9606 GN=LSM7 PE=1 SV=1	LSM7_HUMAN	LSM7	12 kDa	Homo sapiens	0	3	3
1224	Caspase-14 OS=Homo sapiens OX=9606 GN=CASP14 PE=1 SV=2	CASPE_HUMAN	CASP14	28 kDa	Homo sapiens	2	0	0
1225	Proteasome subunit alpha type-5 OS=Homo sapiens OX=9606 GN=PSMA5 PE=1 SV=3	PSA5_HUMAN	PSMA5	26 kDa	Homo sapiens	0	3	3
1226	Serine/threonine-protein phosphatase 6 regulatory ankyrin repeat subunit C OS=Homo sapiens OX=9606 GN=ANKRD52 PE=1 SV=3	ANR52_HUMAN	ANKRD52	115 kDa	Homo sapiens	0	3	3
1227	39S ribosomal protein L20, mitochondrial OS=Homo sapiens OX=9606 GN=MRPL20 PE=1 SV=1	RM20_HUMAN	MRPL20	17 kDa	Homo sapiens	0	2	0
1228	Tubulin alpha-4A chain OS=Homo sapiens OX=9606 GN=TUBA4A PE=1 SV=1	TBA4A_HUMAN	TUBA4A	50 kDa	Homo sapiens	0	31	47
1229	BRI3-binding protein OS=Homo sapiens OX=9606 GN=BRI3BP PE=1 SV=1	BRI3B_HUMAN	BRI3BP	28 kDa	Homo sapiens	0	0	3
1230	Protein regulator of cytokinesis 1 OS=Homo sapiens OX=9606 GN=PRC1 PE=1 SV=2	PRC1_HUMAN	PRC1	72 kDa	Homo sapiens	0	0	4
1231	Tryptophan--tRNA ligase, mitochondrial OS=Homo sapiens OX=9606 GN=WARS2 PE=1 SV=1	SYWM_HUMAN	WARS2	40 kDa	Homo sapiens	0	0	3
1232	Transforming growth factor beta receptor type 3 OS=Homo sapiens OX=9606 GN=TGFBR3 PE=1 SV=3	TGBR3_HUMAN	TGFBR3	94 kDa	Homo sapiens	0	3	4
1233	Eukaryotic translation initiation factor 1 OS=Homo sapiens OX=9606 GN=EIF1 PE=1 SV=1	EIF1_HUMAN	EIF1	13 kDa	Homo sapiens	0	3	4
1234	Histone chaperone ASF1B OS=Homo sapiens OX=9606 GN=ASF1B PE=1 SV=1	ASF1B_HUMAN	ASF1B	22 kDa	Homo sapiens	0	3	4
1235	Mortality factor 4-like protein 1 OS=Homo sapiens OX=9606 GN=MORF4L1 PE=1 SV=2	MO4L1_HUMAN	MORF4L1	41 kDa	Homo sapiens	0	0	5
1236	Serine/threonine-protein kinase VRK2 OS=Homo sapiens OX=9606 GN=VRK2 PE=1 SV=3	VRK2_HUMAN	VRK2	58 kDa	Homo sapiens	0	0	3
1237	Arginine/serine-rich coiled-coil protein 2 OS=Homo sapiens OX=9606 GN=RSRC2 PE=1 SV=1	RSRC2_HUMAN	RSRC2	51 kDa	Homo sapiens	0	0	4
1238	UDP-N-acetylglucosamine--peptide N-acetylglucosaminyltransferase 110 kDa subunit OS=Homo sapiens OX=9606 GN=OGT PE=1 SV=3	OGT1_HUMAN	OGT	117 kDa	Homo sapiens	0	0	2
1239	ATP-dependent DNA helicase Q5 OS=Homo sapiens OX=9606 GN=RECQL5 PE=1 SV=2	RECQ5_HUMAN	RECQL5	109 kDa	Homo sapiens	0	2	0
1240	Integral membrane protein 2B OS=Homo sapiens OX=9606 GN=ITM2B PE=1 SV=1	ITM2B_HUMAN	ITM2B	30 kDa	Homo sapiens	0	3	0
1241	Casein kinase II subunit alpha' OS=Homo sapiens OX=9606 GN=CSNK2A2 PE=1 SV=1	CSK22_HUMAN	CSNK2A2	41 kDa	Homo sapiens	0	3	2
1242	Alanine--tRNA ligase, cytoplasmic OS=Homo sapiens OX=9606 GN=AARS PE=1 SV=2	SYAC_HUMAN	AARS	107 kDa	Homo sapiens	0	2	4
1243	Coatomer subunit gamma-2 OS=Homo sapiens OX=9606 GN=COPG2 PE=1 SV=1	COPG2_HUMAN	COPG2	98 kDa	Homo sapiens	0	3	2
1244	Magnesium transporter protein 1 OS=Homo sapiens OX=9606 GN=MAGT1 PE=1 SV=1	MAGT1_HUMAN	MAGT1	38 kDa	Homo sapiens	0	2	3
1245	Splicing factor 3A subunit 3 OS=Homo sapiens OX=9606 GN=SF3A3 PE=1 SV=1	SF3A3_HUMAN	SF3A3	59 kDa	Homo sapiens	0	0	2
1246	Putative tRNA (cytidine(32)/guanosine(34)-2'-O)-methyltransferase OS=Homo sapiens OX=9606 GN=FTSJ1 PE=1 SV=2	TRM7_HUMAN	FTSJ1	36 kDa	Homo sapiens	0	0	3
1247	H/ACA ribonucleoprotein complex non-core subunit NAF1 OS=Homo sapiens OX=9606 GN=NAF1 PE=1 SV=2	NAF1_HUMAN	NAF1	54 kDa	Homo sapiens	0	0	3
1248	GrpE protein homolog 1, mitochondrial OS=Homo sapiens OX=9606 GN=GRPEL1 PE=1 SV=2	GRPE1_HUMAN	GRPEL1	24 kDa	Homo sapiens	0	0	2
1249	SWI/SNF-related matrix-associated actin-dependent regulator of chromatin subfamily D member 1 OS=Homo sapiens OX=9606 GN=SMARCD1 PE=1 SV=2	SMRD1_HUMAN	SMARCD1	58 kDa	Homo sapiens	0	0	2
1250	Thyroid receptor-interacting protein 6 OS=Homo sapiens OX=9606 GN=TRIP6 PE=1 SV=3	TRIP6_HUMAN	TRIP6	50 kDa	Homo sapiens	0	0	3
1251	Structural maintenance of chromosomes protein 5 OS=Homo sapiens OX=9606 GN=SMC5 PE=1 SV=2	SMC5_HUMAN	SMC5	129 kDa	Homo sapiens	0	0	2
1252	U2 small nuclear ribonucleoprotein B'' OS=Homo sapiens OX=9606 GN=SNRPB2 PE=1 SV=1	RU2B_HUMAN	SNRPB2	25 kDa	Homo sapiens	6	4	4
1253	Uncharacterized protein C11orf98 OS=Homo sapiens OX=9606 GN=C11orf98 PE=4 SV=2	CK098_HUMAN	C11orf98	14 kDa	Homo sapiens	2	2	3
1254	PHD finger-like domain-containing protein 5A OS=Homo sapiens OX=9606 GN=PHF5A PE=1 SV=1	PHF5A_HUMAN	PHF5A	12 kDa	Homo sapiens	0	0	3
1255	THUMP domain-containing protein 3 OS=Homo sapiens OX=9606 GN=THUMPD3 PE=1 SV=1	THUM3_HUMAN	THUMPD3	57 kDa	Homo sapiens	0	0	2
1256	U4/U6 small nuclear ribonucleoprotein Prp31 OS=Homo sapiens OX=9606 GN=PRPF31 PE=1 SV=2	PRP31_HUMAN	PRPF31	55 kDa	Homo sapiens	0	2	2
1257	Mitochondrial inner membrane protein OXA1L OS=Homo sapiens OX=9606 GN=OXA1L PE=1 SV=3	OXA1L_HUMAN	OXA1L	49 kDa	Homo sapiens	0	2	0
1258	Splicing factor 3A subunit 1 OS=Homo sapiens OX=9606 GN=SF3A1 PE=1 SV=1	SF3A1_HUMAN	SF3A1	89 kDa	Homo sapiens	0	0	3
1259	DDB1- and CUL4-associated factor 13 OS=Homo sapiens OX=9606 GN=DCAF13 PE=1 SV=2	DCA13_HUMAN	DCAF13	51 kDa	Homo sapiens	0	0	2
1260	Glutathione S-transferase LANCL1 OS=Homo sapiens OX=9606 GN=LANCL1 PE=1 SV=1	LANC1_HUMAN	LANCL1	45 kDa	Homo sapiens	3	0	0
1261	R3H domain-containing protein 1 OS=Homo sapiens OX=9606 GN=R3HDM1 PE=1 SV=3	R3HD1_HUMAN	R3HDM1	121 kDa	Homo sapiens	0	5	2
1262	Anaphase-promoting complex subunit 1 OS=Homo sapiens OX=9606 GN=ANAPC1 PE=1 SV=1	APC1_HUMAN	ANAPC1	217 kDa	Homo sapiens	0	0	2
1263	Exocyst complex component 2 OS=Homo sapiens OX=9606 GN=EXOC2 PE=1 SV=1	EXOC2_HUMAN	EXOC2	104 kDa	Homo sapiens	0	0	3
1264	Pre-mRNA 3'-end-processing factor FIP1 OS=Homo sapiens OX=9606 GN=FIP1L1 PE=1 SV=1	FIP1_HUMAN	FIP1L1	67 kDa	Homo sapiens	0	2	0
1265	Suppressor of fused homolog OS=Homo sapiens OX=9606 GN=SUFU PE=1 SV=2	SUFU_HUMAN	SUFU	54 kDa	Homo sapiens	0	3	0
1266	ATP-binding cassette sub-family E member 1 OS=Homo sapiens OX=9606 GN=ABCE1 PE=1 SV=1	ABCE1_HUMAN	ABCE1	67 kDa	Homo sapiens	0	0	2
1267	Enhancer of rudimentary homolog OS=Homo sapiens OX=9606 GN=ERH PE=1 SV=1	ERH_HUMAN	ERH	12 kDa	Homo sapiens	0	4	0
1268	Caspase-7 OS=Homo sapiens OX=9606 GN=CASP7 PE=1 SV=1	CASP7_HUMAN	CASP7	34 kDa	Homo sapiens	0	2	2
1269	Plasminogen activator inhibitor 1 OS=Homo sapiens OX=9606 GN=SERPINE1 PE=1 SV=1	PAI1_HUMAN	SERPINE1	45 kDa	Homo sapiens	0	3	0
1270	60S ribosomal export protein NMD3 OS=Homo sapiens OX=9606 GN=NMD3 PE=1 SV=1	NMD3_HUMAN	NMD3	58 kDa	Homo sapiens	0	0	2
1271	General transcription factor IIH subunit 2-like protein OS=Homo sapiens OX=9606 GN=GTF2H2C PE=1 SV=1	T2H2L_HUMAN (+1)	GTF2H2C	44 kDa	Homo sapiens	0	5	3
1272	28S ribosomal protein S33, mitochondrial OS=Homo sapiens OX=9606 GN=MRPS33 PE=1 SV=1	RT33_HUMAN	MRPS33	13 kDa	Homo sapiens	0	3	3
1273	Translation initiation factor eIF-2B subunit alpha OS=Homo sapiens OX=9606 GN=EIF2B1 PE=1 SV=1	EI2BA_HUMAN	EIF2B1	34 kDa	Homo sapiens	0	0	2
1274	Mothers against decapentaplegic homolog 3 OS=Homo sapiens OX=9606 GN=SMAD3 PE=1 SV=1	SMAD3_HUMAN	SMAD3	48 kDa	Homo sapiens	0	2	0
1275	Proteasome activator complex subunit 3 OS=Homo sapiens OX=9606 GN=PSME3 PE=1 SV=1	PSME3_HUMAN	PSME3	30 kDa	Homo sapiens	0	0	4
1276	Keratin, type II cytoskeletal 4 OS=Homo sapiens OX=9606 GN=KRT4 PE=1 SV=4	K2C4_HUMAN	KRT4	57 kDa	Homo sapiens	4	0	52
1277	General transcription factor 3C polypeptide 4 OS=Homo sapiens OX=9606 GN=GTF3C4 PE=1 SV=2	TF3C4_HUMAN	GTF3C4	92 kDa	Homo sapiens	0	2	2
1278	Importin-7 OS=Homo sapiens OX=9606 GN=IPO7 PE=1 SV=1	IPO7_HUMAN	IPO7	120 kDa	Homo sapiens	0	0	5
1279	Histone deacetylase 2 OS=Homo sapiens OX=9606 GN=HDAC2 PE=1 SV=2	HDAC2_HUMAN	HDAC2	55 kDa	Homo sapiens	0	0	3
1280	Arf-GAP with GTPase, ANK repeat and PH domain-containing protein 3 OS=Homo sapiens OX=9606 GN=AGAP3 PE=1 SV=2	AGAP3_HUMAN	AGAP3	95 kDa	Homo sapiens	0	3	0
1281	Extended synaptotagmin-2 OS=Homo sapiens OX=9606 GN=ESYT2 PE=1 SV=1	ESYT2_HUMAN	ESYT2	102 kDa	Homo sapiens	0	2	2
1282	THO complex subunit 1 OS=Homo sapiens OX=9606 GN=THOC1 PE=1 SV=1	THOC1_HUMAN	THOC1	76 kDa	Homo sapiens	0	3	2
1283	TBC1 domain family member 10B OS=Homo sapiens OX=9606 GN=TBC1D10B PE=1 SV=3	TB10B_HUMAN	TBC1D10B	87 kDa	Homo sapiens	0	2	0
1284	WD repeat-containing protein 3 OS=Homo sapiens OX=9606 GN=WDR3 PE=1 SV=1	WDR3_HUMAN	WDR3	106 kDa	Homo sapiens	0	0	4
1285	Threonylcarbamoyladenosine tRNA methylthiotransferase OS=Homo sapiens OX=9606 GN=CDKAL1 PE=1 SV=1	CDKAL_HUMAN	CDKAL1	65 kDa	Homo sapiens	0	0	3
1286	Hsp70-binding protein 1 OS=Homo sapiens OX=9606 GN=HSPBP1 PE=1 SV=2	HPBP1_HUMAN	HSPBP1	39 kDa	Homo sapiens	0	0	4
1287	FAST kinase domain-containing protein 5, mitochondrial OS=Homo sapiens OX=9606 GN=FASTKD5 PE=1 SV=1	FAKD5_HUMAN	FASTKD5	87 kDa	Homo sapiens	0	0	3
1288	Heat shock 70 kDa protein 4 OS=Homo sapiens OX=9606 GN=HSPA4 PE=1 SV=4	HSP74_HUMAN	HSPA4	94 kDa	Homo sapiens	0	0	7
1289	DNA polymerase epsilon catalytic subunit A OS=Homo sapiens OX=9606 GN=POLE PE=1 SV=5	DPOE1_HUMAN	POLE	262 kDa	Homo sapiens	0	0	3
1290	Vacuolar protein sorting-associated protein 13B OS=Homo sapiens OX=9606 GN=VPS13B PE=1 SV=2	VP13B_HUMAN	VPS13B	449 kDa	Homo sapiens	0	0	2
1291	Histone-lysine N-methyltransferase SETMAR OS=Homo sapiens OX=9606 GN=SETMAR PE=1 SV=2	SETMR_HUMAN	SETMAR	78 kDa	Homo sapiens	0	0	3
1292	MMS19 nucleotide excision repair protein homolog OS=Homo sapiens OX=9606 GN=MMS19 PE=1 SV=2	MMS19_HUMAN	MMS19	113 kDa	Homo sapiens	0	0	3
1293	Tyrosine-protein kinase receptor UFO OS=Homo sapiens OX=9606 GN=AXL PE=1 SV=4	UFO_HUMAN	AXL	98 kDa	Homo sapiens	0	0	4
1294	Hyaluronan mediated motility receptor OS=Homo sapiens OX=9606 GN=HMMR PE=1 SV=2	HMMR_HUMAN	HMMR	84 kDa	Homo sapiens	0	0	2
1295	Thioredoxin OS=Homo sapiens OX=9606 GN=TXN PE=1 SV=3	THIO_HUMAN	TXN	12 kDa	Homo sapiens	3	2	2
1296	Activating signal cointegrator 1 complex subunit 1 OS=Homo sapiens OX=9606 GN=ASCC1 PE=1 SV=1	ASCC1_HUMAN	ASCC1	46 kDa	Homo sapiens	2	3	2
1297	WD repeat-containing protein 76 OS=Homo sapiens OX=9606 GN=WDR76 PE=1 SV=2	WDR76_HUMAN	WDR76	70 kDa	Homo sapiens	2	3	2
1298	Cilia- and flagella-associated protein 20 OS=Homo sapiens OX=9606 GN=CFAP20 PE=1 SV=1	CFA20_HUMAN	CFAP20	23 kDa	Homo sapiens	2	2	2
1299	Actin, aortic smooth muscle OS=Homo sapiens OX=9606 GN=ACTA2 PE=1 SV=1	ACTA_HUMAN (+2)	ACTA2	42 kDa	Homo sapiens	0	16	14
1300	A-kinase anchor protein 1, mitochondrial OS=Homo sapiens OX=9606 GN=AKAP1 PE=1 SV=1	AKAP1_HUMAN	AKAP1	97 kDa	Homo sapiens	0	0	2
1301	Calumenin OS=Homo sapiens OX=9606 GN=CALU PE=1 SV=2	CALU_HUMAN	CALU	37 kDa	Homo sapiens	0	0	2
1302	Protease-associated domain-containing protein 1 OS=Homo sapiens OX=9606 GN=PRADC1 PE=1 SV=1	PADC1_HUMAN	PRADC1	21 kDa	Homo sapiens	0	0	2
1303	ATP-dependent 6-phosphofructokinase, liver type OS=Homo sapiens OX=9606 GN=PFKL PE=1 SV=6	PFKAL_HUMAN	PFKL	85 kDa	Homo sapiens	0	4	3
1304	B-cell CLL/lymphoma 7 protein family member C OS=Homo sapiens OX=9606 GN=BCL7C PE=1 SV=3	BCL7C_HUMAN	BCL7C	23 kDa	Homo sapiens	0	2	2
1305	GTP-binding nuclear protein Ran OS=Homo sapiens OX=9606 GN=RAN PE=1 SV=3	RAN_HUMAN	RAN	24 kDa	Homo sapiens	2	0	2
1306	SLIT-ROBO Rho GTPase-activating protein 1 OS=Homo sapiens OX=9606 GN=SRGAP1 PE=1 SV=1	SRGP1_HUMAN	SRGAP1	124 kDa	Homo sapiens	2	4	0
1307	Interferon-induced protein with tetratricopeptide repeats 3 OS=Homo sapiens OX=9606 GN=IFIT3 PE=1 SV=1	IFIT3_HUMAN	IFIT3	56 kDa	Homo sapiens	0	3	0
1308	Glycogenin-1 OS=Homo sapiens OX=9606 GN=GYG1 PE=1 SV=4	GLYG_HUMAN	GYG1	39 kDa	Homo sapiens	0	0	2
1309	Importin-9 OS=Homo sapiens OX=9606 GN=IPO9 PE=1 SV=3	IPO9_HUMAN	IPO9	116 kDa	Homo sapiens	0	0	4
1310	Interferon-induced protein with tetratricopeptide repeats 1 OS=Homo sapiens OX=9606 GN=IFIT1 PE=1 SV=2	IFIT1_HUMAN	IFIT1	55 kDa	Homo sapiens	0	2	0
1311	Prolactin-inducible protein OS=Homo sapiens OX=9606 GN=PIP PE=1 SV=1	PIP_HUMAN	PIP	17 kDa	Homo sapiens	2	0	0
1312	Ubiquitin carboxyl-terminal hydrolase 46 OS=Homo sapiens OX=9606 GN=USP46 PE=1 SV=1	UBP46_HUMAN	USP46	42 kDa	Homo sapiens	0	2	4
1313	IQ motif and SEC7 domain-containing protein 1 OS=Homo sapiens OX=9606 GN=IQSEC1 PE=1 SV=1	IQEC1_HUMAN	IQSEC1	108 kDa	Homo sapiens	0	2	0
1314	Galectin-1 OS=Homo sapiens OX=9606 GN=LGALS1 PE=1 SV=2	LEG1_HUMAN	LGALS1	15 kDa	Homo sapiens	0	2	3
1315	Catenin beta-1 OS=Homo sapiens OX=9606 GN=CTNNB1 PE=1 SV=1	CTNB1_HUMAN	CTNNB1	85 kDa	Homo sapiens	0	3	0
1316	Guanine nucleotide-binding protein G(i) subunit alpha-2 OS=Homo sapiens OX=9606 GN=GNAI2 PE=1 SV=3	GNAI2_HUMAN	GNAI2	40 kDa	Homo sapiens	0	0	3
1317	Protein kinase C iota type OS=Homo sapiens OX=9606 GN=PRKCI PE=1 SV=2	KPCI_HUMAN	PRKCI	68 kDa	Homo sapiens	0	3	4
1318	Kinesin-like protein KIF18A OS=Homo sapiens OX=9606 GN=KIF18A PE=1 SV=2	KI18A_HUMAN	KIF18A	102 kDa	Homo sapiens	0	2	0
1319	Eukaryotic translation initiation factor 5 OS=Homo sapiens OX=9606 GN=EIF5 PE=1 SV=2	IF5_HUMAN	EIF5	49 kDa	Homo sapiens	0	2	3
1320	DnaJ homolog subfamily B member 11 OS=Homo sapiens OX=9606 GN=DNAJB11 PE=1 SV=1	DJB11_HUMAN	DNAJB11	41 kDa	Homo sapiens	0	4	2
1321	U4/U6.U5 tri-snRNP-associated protein 1 OS=Homo sapiens OX=9606 GN=SART1 PE=1 SV=1	SNUT1_HUMAN	SART1	90 kDa	Homo sapiens	0	4	3
1322	Chloride intracellular channel protein 1 OS=Homo sapiens OX=9606 GN=CLIC1 PE=1 SV=4	CLIC1_HUMAN	CLIC1	27 kDa	Homo sapiens	0	2	3
1323	Probable peptidyl-tRNA hydrolase OS=Homo sapiens OX=9606 GN=PTRH1 PE=1 SV=1	PTH_HUMAN	PTRH1	23 kDa	Homo sapiens	0	3	0
1324	Plakophilin-1 OS=Homo sapiens OX=9606 GN=PKP1 PE=1 SV=2	PKP1_HUMAN	PKP1	83 kDa	Homo sapiens	2	0	0
1325	tRNA-splicing endonuclease subunit Sen34 OS=Homo sapiens OX=9606 GN=TSEN34 PE=1 SV=1	SEN34_HUMAN	TSEN34	34 kDa	Homo sapiens	0	3	2
1326	Mitochondrial import receptor subunit TOM70 OS=Homo sapiens OX=9606 GN=TOMM70 PE=1 SV=1	TOM70_HUMAN	TOMM70	67 kDa	Homo sapiens	0	0	2
1327	Catenin alpha-1 OS=Homo sapiens OX=9606 GN=CTNNA1 PE=1 SV=1	CTNA1_HUMAN	CTNNA1	100 kDa	Homo sapiens	0	0	2
1328	RNA-binding protein 26 OS=Homo sapiens OX=9606 GN=RBM26 PE=1 SV=3	RBM26_HUMAN	RBM26	114 kDa	Homo sapiens	0	0	3
1329	Protein Red OS=Homo sapiens OX=9606 GN=IK PE=1 SV=3	RED_HUMAN	IK	66 kDa	Homo sapiens	0	2	0
1330	HMG box transcription factor BBX OS=Homo sapiens OX=9606 GN=BBX PE=1 SV=1	BBX_HUMAN	BBX	105 kDa	Homo sapiens	0	2	0
1331	SUZ domain-containing protein 1 OS=Homo sapiens OX=9606 GN=SZRD1 PE=1 SV=1	SZRD1_HUMAN	SZRD1	17 kDa	Homo sapiens	0	0	5
1332	Zinc-alpha-2-glycoprotein OS=Homo sapiens OX=9606 GN=AZGP1 PE=1 SV=2	ZA2G_HUMAN	AZGP1	34 kDa	Homo sapiens	4	0	0
1333	Stress-induced-phosphoprotein 1 OS=Homo sapiens OX=9606 GN=STIP1 PE=1 SV=1	STIP1_HUMAN	STIP1	63 kDa	Homo sapiens	0	0	4
1334	Proline-rich protein 11 OS=Homo sapiens OX=9606 GN=PRR11 PE=1 SV=1	PRR11_HUMAN	PRR11	40 kDa	Homo sapiens	0	0	2
1335	Protein RER1 OS=Homo sapiens OX=9606 GN=RER1 PE=1 SV=1	RER1_HUMAN	RER1	23 kDa	Homo sapiens	0	2	0
1336	Protein YIPF5 OS=Homo sapiens OX=9606 GN=YIPF5 PE=1 SV=1	YIPF5_HUMAN	YIPF5	28 kDa	Homo sapiens	2	0	0
1337	Probable proline--tRNA ligase, mitochondrial OS=Homo sapiens OX=9606 GN=PARS2 PE=1 SV=1	SYPM_HUMAN	PARS2	53 kDa	Homo sapiens	0	0	2
1338	Protein FAM32A OS=Homo sapiens OX=9606 GN=FAM32A PE=1 SV=2	FA32A_HUMAN	FAM32A	13 kDa	Homo sapiens	0	2	2
1339	28S ribosomal protein S24, mitochondrial OS=Homo sapiens OX=9606 GN=MRPS24 PE=1 SV=1	RT24_HUMAN	MRPS24	19 kDa	Homo sapiens	0	3	2
1340	DnaJ homolog subfamily B member 12 OS=Homo sapiens OX=9606 GN=DNAJB12 PE=1 SV=5	DJB12_HUMAN	DNAJB12	42 kDa	Homo sapiens	0	3	0
1341	Segment polarity protein dishevelled homolog DVL-2 OS=Homo sapiens OX=9606 GN=DVL2 PE=1 SV=1	DVL2_HUMAN	DVL2	79 kDa	Homo sapiens	0	2	0
1342	GPN-loop GTPase 3 OS=Homo sapiens OX=9606 GN=GPN3 PE=1 SV=2	GPN3_HUMAN	GPN3	33 kDa	Homo sapiens	0	0	2
1343	Delta(24)-sterol reductase OS=Homo sapiens OX=9606 GN=DHCR24 PE=1 SV=2	DHC24_HUMAN	DHCR24	60 kDa	Homo sapiens	2	0	0
1344	Zinc finger protein 787 OS=Homo sapiens OX=9606 GN=ZNF787 PE=1 SV=4	ZN787_HUMAN	ZNF787	40 kDa	Homo sapiens	3	0	0
1345	ESF1 homolog OS=Homo sapiens OX=9606 GN=ESF1 PE=1 SV=1	ESF1_HUMAN	ESF1	99 kDa	Homo sapiens	0	0	2
1346	Density-regulated protein OS=Homo sapiens OX=9606 GN=DENR PE=1 SV=2	DENR_HUMAN	DENR	22 kDa	Homo sapiens	0	0	2
1347	Translocating chain-associated membrane protein 1 OS=Homo sapiens OX=9606 GN=TRAM1 PE=1 SV=3	TRAM1_HUMAN	TRAM1	43 kDa	Homo sapiens	2	0	0
1348	Protein SSXT OS=Homo sapiens OX=9606 GN=SS18 PE=1 SV=3	SSXT_HUMAN	SS18	46 kDa	Homo sapiens	2	0	0
1349	39S ribosomal protein L48, mitochondrial OS=Homo sapiens OX=9606 GN=MRPL48 PE=1 SV=2	RM48_HUMAN	MRPL48	24 kDa	Homo sapiens	0	0	3
1350	F-box only protein 21 OS=Homo sapiens OX=9606 GN=FBXO21 PE=2 SV=2	FBX21_HUMAN	FBXO21	72 kDa	Homo sapiens	0	2	0
1351	Zinc finger protein ubi-d4 OS=Homo sapiens OX=9606 GN=DPF2 PE=1 SV=2	REQU_HUMAN	DPF2	44 kDa	Homo sapiens	0	2	0
1352	Translation initiation factor eIF-2B subunit delta OS=Homo sapiens OX=9606 GN=EIF2B4 PE=1 SV=2	EI2BD_HUMAN	EIF2B4	58 kDa	Homo sapiens	0	0	2
1353	WD repeat-containing protein 5 OS=Homo sapiens OX=9606 GN=WDR5 PE=1 SV=1	WDR5_HUMAN	WDR5	37 kDa	Homo sapiens	0	2	3
1354	Survival of motor neuron-related-splicing factor 30 OS=Homo sapiens OX=9606 GN=SMNDC1 PE=1 SV=1	SPF30_HUMAN	SMNDC1	27 kDa	Homo sapiens	0	2	2
1355	Lamin-B2 OS=Homo sapiens OX=9606 GN=LMNB2 PE=1 SV=4	LMNB2_HUMAN	LMNB2	70 kDa	Homo sapiens	4	0	0
1356	Leucine-rich repeat flightless-interacting protein 1 OS=Homo sapiens OX=9606 GN=LRRFIP1 PE=1 SV=2	LRRF1_HUMAN	LRRFIP1	89 kDa	Homo sapiens	0	2	3
1357	Paired amphipathic helix protein Sin3a OS=Homo sapiens OX=9606 GN=SIN3A PE=1 SV=2	SIN3A_HUMAN	SIN3A	145 kDa	Homo sapiens	0	0	2
1358	Keratin, type II cytoskeletal 8 OS=Homo sapiens OX=9606 GN=KRT8 PE=1 SV=7	K2C8_HUMAN	KRT8	54 kDa	Homo sapiens	13	11	0
1359	Putative mitochondrial import inner membrane translocase subunit Tim23B OS=Homo sapiens OX=9606 GN=TIMM23B PE=5 SV=2	TI23B_HUMAN (+1)	TIMM23B	28 kDa	Homo sapiens	0	3	4
1360	Exosome complex component RRP46 OS=Homo sapiens OX=9606 GN=EXOSC5 PE=1 SV=1	EXOS5_HUMAN	EXOSC5	25 kDa	Homo sapiens	0	2	2
1361	Coatomer subunit epsilon OS=Homo sapiens OX=9606 GN=COPE PE=1 SV=3	COPE_HUMAN	COPE	34 kDa	Homo sapiens	0	4	2
1362	Prefoldin subunit 2 OS=Homo sapiens OX=9606 GN=PFDN2 PE=1 SV=1	PFD2_HUMAN	PFDN2	17 kDa	Homo sapiens	0	2	2
1363	ARF GTPase-activating protein GIT2 OS=Homo sapiens OX=9606 GN=GIT2 PE=1 SV=2	GIT2_HUMAN	GIT2	85 kDa	Homo sapiens	0	3	2
1364	WD repeat-containing protein 20 OS=Homo sapiens OX=9606 GN=WDR20 PE=1 SV=2	WDR20_HUMAN	WDR20	63 kDa	Homo sapiens	0	3	0
1365	Serine/threonine-protein phosphatase 2B catalytic subunit alpha isoform OS=Homo sapiens OX=9606 GN=PPP3CA PE=1 SV=1	PP2BA_HUMAN	PPP3CA	59 kDa	Homo sapiens	0	0	2
1366	Nuclear cap-binding protein subunit 3 OS=Homo sapiens OX=9606 GN=NCBP3 PE=1 SV=2	NCBP3_HUMAN	NCBP3	71 kDa	Homo sapiens	0	0	2
1367	General transcription factor 3C polypeptide 2 OS=Homo sapiens OX=9606 GN=GTF3C2 PE=1 SV=2	TF3C2_HUMAN	GTF3C2	101 kDa	Homo sapiens	0	0	2
1368	EH domain-containing protein 4 OS=Homo sapiens OX=9606 GN=EHD4 PE=1 SV=1	EHD4_HUMAN	EHD4	61 kDa	Homo sapiens	0	0	2
1369	Plakophilin-2 OS=Homo sapiens OX=9606 GN=PKP2 PE=1 SV=2	PKP2_HUMAN	PKP2	97 kDa	Homo sapiens	0	0	3
1370	Golgi resident protein GCP60 OS=Homo sapiens OX=9606 GN=ACBD3 PE=1 SV=4	GCP60_HUMAN	ACBD3	61 kDa	Homo sapiens	0	0	2
1371	Urokinase-type plasminogen activator OS=Homo sapiens OX=9606 GN=PLAU PE=1 SV=2	UROK_HUMAN	PLAU	49 kDa	Homo sapiens	0	3	0
1372	Immunoglobulin gamma-1 heavy chain OS=Homo sapiens OX=9606 PE=1 SV=2	IGG1_HUMAN (+1)		49 kDa	Homo sapiens	3	0	0
1373	Eukaryotic translation initiation factor 1A, X-chromosomal OS=Homo sapiens OX=9606 GN=EIF1AX PE=1 SV=2	IF1AX_HUMAN	EIF1AX	16 kDa	Homo sapiens	2	2	2
1374	Zinc finger protein 277 OS=Homo sapiens OX=9606 GN=ZNF277 PE=1 SV=2	ZN277_HUMAN	ZNF277	53 kDa	Homo sapiens	0	0	2
1375	SWI/SNF-related matrix-associated actin-dependent regulator of chromatin subfamily B member 1 OS=Homo sapiens OX=9606 GN=SMARCB1 PE=1 SV=2	SNF5_HUMAN	SMARCB1	44 kDa	Homo sapiens	0	2	0
1376	F-actin-capping protein subunit alpha-1 OS=Homo sapiens OX=9606 GN=CAPZA1 PE=1 SV=3	CAZA1_HUMAN	CAPZA1	33 kDa	Homo sapiens	0	2	0
1377	Q8IUD2|RB6I2_HUMAN-DECOY	Q8IUD2|RB6I2_HUMAN-DECOY		?	Homo sapiens	0	2	0
1378	RNA-binding protein 3 OS=Homo sapiens OX=9606 GN=RBM3 PE=1 SV=1	RBM3_HUMAN	RBM3	17 kDa	Homo sapiens	0	0	2
1379	Pterin-4-alpha-carbinolamine dehydratase 2 OS=Homo sapiens OX=9606 GN=PCBD2 PE=1 SV=4	PHS2_HUMAN	PCBD2	14 kDa	Homo sapiens	2	0	0
1380	ADP/ATP translocase 1 OS=Homo sapiens OX=9606 GN=SLC25A4 PE=1 SV=4	ADT1_HUMAN	SLC25A4	33 kDa	Homo sapiens	0	18	0
1381	Archaemetzincin-2 OS=Homo sapiens OX=9606 GN=AMZ2 PE=1 SV=2	AMZ2_HUMAN	AMZ2	41 kDa	Homo sapiens	2	3	0
1382	Selenocysteine insertion sequence-binding protein 2-like OS=Homo sapiens OX=9606 GN=SECISBP2L PE=1 SV=3	SBP2L_HUMAN	SECISBP2L	122 kDa	Homo sapiens	0	0	2
1383	Multifunctional methyltransferase subunit TRM112-like protein OS=Homo sapiens OX=9606 GN=TRMT112 PE=1 SV=1	TR112_HUMAN	TRMT112	14 kDa	Homo sapiens	0	2	2
1384	AP-3 complex subunit beta-1 OS=Homo sapiens OX=9606 GN=AP3B1 PE=1 SV=3	AP3B1_HUMAN	AP3B1	121 kDa	Homo sapiens	0	0	2
1385	Histone chaperone ASF1A OS=Homo sapiens OX=9606 GN=ASF1A PE=1 SV=1	ASF1A_HUMAN	ASF1A	23 kDa	Homo sapiens	0	2	2
1386	NAD-dependent malic enzyme, mitochondrial OS=Homo sapiens OX=9606 GN=ME2 PE=1 SV=1	MAOM_HUMAN	ME2	65 kDa	Homo sapiens	0	2	2
1387	Transcription initiation factor IIB OS=Homo sapiens OX=9606 GN=GTF2B PE=1 SV=1	TF2B_HUMAN	GTF2B	35 kDa	Homo sapiens	0	2	2
1388	High mobility group protein B2 OS=Homo sapiens OX=9606 GN=HMGB2 PE=1 SV=2	HMGB2_HUMAN	HMGB2	24 kDa	Homo sapiens	2	0	0
1389	Serine/threonine-protein kinase TAO2 OS=Homo sapiens OX=9606 GN=TAOK2 PE=1 SV=2	TAOK2_HUMAN	TAOK2	138 kDa	Homo sapiens	0	0	2
1390	Serine/threonine-protein kinase Nek4 OS=Homo sapiens OX=9606 GN=NEK4 PE=1 SV=2	NEK4_HUMAN	NEK4	95 kDa	Homo sapiens	0	2	0
1391	BUB3-interacting and GLEBS motif-containing protein ZNF207 OS=Homo sapiens OX=9606 GN=ZNF207 PE=1 SV=1	ZN207_HUMAN	ZNF207	51 kDa	Homo sapiens	0	3	3
1392	Protein S100-A9 OS=Homo sapiens OX=9606 GN=S100A9 PE=1 SV=1	S10A9_HUMAN	S100A9	13 kDa	Homo sapiens	0	0	3
1393	Syndecan-1 OS=Homo sapiens OX=9606 GN=SDC1 PE=1 SV=3	SDC1_HUMAN	SDC1	32 kDa	Homo sapiens	0	3	0
1394	Kinesin-like protein KIF11 OS=Homo sapiens OX=9606 GN=KIF11 PE=1 SV=2	KIF11_HUMAN	KIF11	119 kDa	Homo sapiens	0	0	2
1395	Filaggrin-2 OS=Homo sapiens OX=9606 GN=FLG2 PE=1 SV=1	FILA2_HUMAN	FLG2	248 kDa	Homo sapiens	3	0	0
1396	tRNA (adenine(58)-N(1))-methyltransferase non-catalytic subunit TRM6 OS=Homo sapiens OX=9606 GN=TRMT6 PE=1 SV=1	TRM6_HUMAN	TRMT6	56 kDa	Homo sapiens	0	0	2
1397	Four and a half LIM domains protein 2 OS=Homo sapiens OX=9606 GN=FHL2 PE=1 SV=3	FHL2_HUMAN	FHL2	32 kDa	Homo sapiens	0	0	2
1398	Dermcidin OS=Homo sapiens OX=9606 GN=DCD PE=1 SV=2	DCD_HUMAN	DCD	11 kDa	Homo sapiens	2	2	2
1399	39S ribosomal protein L46, mitochondrial OS=Homo sapiens OX=9606 GN=MRPL46 PE=1 SV=1	RM46_HUMAN	MRPL46	32 kDa	Homo sapiens	0	0	2
1400	39S ribosomal protein L54, mitochondrial OS=Homo sapiens OX=9606 GN=MRPL54 PE=1 SV=1	RM54_HUMAN	MRPL54	16 kDa	Homo sapiens	3	0	0
1401	60S ribosomal protein L26-like 1 OS=Homo sapiens OX=9606 GN=RPL26L1 PE=1 SV=1	RL26L_HUMAN	RPL26L1	17 kDa	Homo sapiens	0	0	17
1402	Skin-specific protein 32 OS=Homo sapiens OX=9606 GN=XP32 PE=1 SV=1	XP32_HUMAN	XP32	26 kDa	Homo sapiens	0	0	2
1403	Protein arginine N-methyltransferase 6 OS=Homo sapiens OX=9606 GN=PRMT6 PE=1 SV=1	ANM6_HUMAN	PRMT6	42 kDa	Homo sapiens	0	2	2
1404	E3 ubiquitin-protein ligase RNF114 OS=Homo sapiens OX=9606 GN=RNF114 PE=1 SV=1	RN114_HUMAN	RNF114	26 kDa	Homo sapiens	0	3	0
1405	Proteasome subunit alpha type-4 OS=Homo sapiens OX=9606 GN=PSMA4 PE=1 SV=1	PSA4_HUMAN	PSMA4	29 kDa	Homo sapiens	0	0	2
1406	39S ribosomal protein L30, mitochondrial OS=Homo sapiens OX=9606 GN=MRPL30 PE=1 SV=1	RM30_HUMAN	MRPL30	19 kDa	Homo sapiens	2	0	0
1407	Nuclear migration protein nudC OS=Homo sapiens OX=9606 GN=NUDC PE=1 SV=1	NUDC_HUMAN	NUDC	38 kDa	Homo sapiens	0	2	3
1408	Splicing factor 45 OS=Homo sapiens OX=9606 GN=RBM17 PE=1 SV=1	SPF45_HUMAN	RBM17	45 kDa	Homo sapiens	0	2	2
1409	E3 ubiquitin-protein ligase RNF138 OS=Homo sapiens OX=9606 GN=RNF138 PE=1 SV=1	RN138_HUMAN	RNF138	28 kDa	Homo sapiens	0	3	2
1410	Peptidyl-prolyl cis-trans isomerase-like 4 OS=Homo sapiens OX=9606 GN=PPIL4 PE=1 SV=1	PPIL4_HUMAN	PPIL4	57 kDa	Homo sapiens	0	3	3
1411	MRG/MORF4L-binding protein OS=Homo sapiens OX=9606 GN=MRGBP PE=1 SV=1	MRGBP_HUMAN	MRGBP	22 kDa	Homo sapiens	0	0	2
1412	Kelch-like protein 12 OS=Homo sapiens OX=9606 GN=KLHL12 PE=1 SV=2	KLH12_HUMAN	KLHL12	63 kDa	Homo sapiens	0	3	0
1413	RNA demethylase ALKBH5 OS=Homo sapiens OX=9606 GN=ALKBH5 PE=1 SV=2	ALKB5_HUMAN	ALKBH5	44 kDa	Homo sapiens	0	0	2
1414	Serine palmitoyltransferase 1 OS=Homo sapiens OX=9606 GN=SPTLC1 PE=1 SV=1	SPTC1_HUMAN	SPTLC1	53 kDa	Homo sapiens	0	2	0
1415	Coiled-coil and C2 domain-containing protein 1A OS=Homo sapiens OX=9606 GN=CC2D1A PE=1 SV=1	C2D1A_HUMAN	CC2D1A	104 kDa	Homo sapiens	0	0	2
1416	Elongin-A OS=Homo sapiens OX=9606 GN=ELOA PE=1 SV=2	ELOA1_HUMAN	ELOA	90 kDa	Homo sapiens	0	2	0
1417	Peroxiredoxin-6 OS=Homo sapiens OX=9606 GN=PRDX6 PE=1 SV=3	PRDX6_HUMAN	PRDX6	25 kDa	Homo sapiens	0	0	2
1418	Exonuclease 3'-5' domain-containing protein 2 OS=Homo sapiens OX=9606 GN=EXD2 PE=1 SV=2	EXD2_HUMAN	EXD2	70 kDa	Homo sapiens	0	2	0
1419	Cleavage and polyadenylation specificity factor subunit 3 OS=Homo sapiens OX=9606 GN=CPSF3 PE=1 SV=1	CPSF3_HUMAN	CPSF3	77 kDa	Homo sapiens	2	0	0
1420	General transcription factor IIH subunit 1 OS=Homo sapiens OX=9606 GN=GTF2H1 PE=1 SV=1	TF2H1_HUMAN	GTF2H1	62 kDa	Homo sapiens	0	0	2
1421	Exostosin-2 OS=Homo sapiens OX=9606 GN=EXT2 PE=1 SV=1	EXT2_HUMAN	EXT2	82 kDa	Homo sapiens	0	0	2
1422	Structural maintenance of chromosomes protein 6 OS=Homo sapiens OX=9606 GN=SMC6 PE=1 SV=2	SMC6_HUMAN	SMC6	126 kDa	Homo sapiens	0	0	2
1423	Pseudouridylate synthase 7 homolog OS=Homo sapiens OX=9606 GN=PUS7 PE=1 SV=2	PUS7_HUMAN	PUS7	75 kDa	Homo sapiens	0	0	2
1424	Basic leucine zipper and W2 domain-containing protein 1 OS=Homo sapiens OX=9606 GN=BZW1 PE=1 SV=1	BZW1_HUMAN	BZW1	48 kDa	Homo sapiens	0	0	2
1425	Growth factor receptor-bound protein 2 OS=Homo sapiens OX=9606 GN=GRB2 PE=1 SV=1	GRB2_HUMAN	GRB2	25 kDa	Homo sapiens	0	2	3
1426	HLA class I histocompatibility antigen, Cw-17 alpha chain OS=Homo sapiens OX=9606 GN=HLA-C PE=1 SV=1	1C17_HUMAN	HLA-C	41 kDa	Homo sapiens	0	5	5
1427	DNA primase large subunit OS=Homo sapiens OX=9606 GN=PRIM2 PE=1 SV=2	PRI2_HUMAN	PRIM2	59 kDa	Homo sapiens	0	0	2
1428	Phosphatidylglycerophosphatase and protein-tyrosine phosphatase 1 OS=Homo sapiens OX=9606 GN=PTPMT1 PE=1 SV=1	PTPM1_HUMAN	PTPMT1	23 kDa	Homo sapiens	0	0	2
1429	Partitioning defective 6 homolog beta OS=Homo sapiens OX=9606 GN=PARD6B PE=1 SV=1	PAR6B_HUMAN	PARD6B	41 kDa	Homo sapiens	0	2	0
1430	SEC23-interacting protein OS=Homo sapiens OX=9606 GN=SEC23IP PE=1 SV=1	S23IP_HUMAN	SEC23IP	111 kDa	Homo sapiens	0	0	2
1431	Enhancer of mRNA-decapping protein 3 OS=Homo sapiens OX=9606 GN=EDC3 PE=1 SV=1	EDC3_HUMAN	EDC3	56 kDa	Homo sapiens	2	0	0
1432	WD repeat-containing protein 62 OS=Homo sapiens OX=9606 GN=WDR62 PE=1 SV=4	WDR62_HUMAN	WDR62	166 kDa	Homo sapiens	0	0	2
1433	Phosphatidylserine synthase 1 OS=Homo sapiens OX=9606 GN=PTDSS1 PE=1 SV=1	PTSS1_HUMAN	PTDSS1	56 kDa	Homo sapiens	0	0	3
1434	Chromobox protein homolog 3 OS=Homo sapiens OX=9606 GN=CBX3 PE=1 SV=4	CBX3_HUMAN	CBX3	21 kDa	Homo sapiens	3	0	0
1435	Molybdopterin synthase catalytic subunit OS=Homo sapiens OX=9606 GN=MOCS2 PE=1 SV=1	MOC2B_HUMAN	MOCS2	21 kDa	Homo sapiens	0	0	3
1436	Laminin subunit beta-2 OS=Homo sapiens OX=9606 GN=LAMB2 PE=1 SV=2	LAMB2_HUMAN	LAMB2	196 kDa	Homo sapiens	0	0	2
1437	ATP synthase subunit f, mitochondrial OS=Homo sapiens OX=9606 GN=ATP5MF PE=1 SV=3	ATPK_HUMAN	ATP5MF	11 kDa	Homo sapiens	0	3	0
1438	NADH dehydrogenase [ubiquinone] 1 alpha subcomplex subunit 13 OS=Homo sapiens OX=9606 GN=NDUFA13 PE=1 SV=3	NDUAD_HUMAN	NDUFA13	17 kDa	Homo sapiens	0	2	0
1439	C-1-tetrahydrofolate synthase, cytoplasmic OS=Homo sapiens OX=9606 GN=MTHFD1 PE=1 SV=3	C1TC_HUMAN	MTHFD1	102 kDa	Homo sapiens	0	0	2
1440	ER membrane protein complex subunit 2 OS=Homo sapiens OX=9606 GN=EMC2 PE=1 SV=1	EMC2_HUMAN	EMC2	35 kDa	Homo sapiens	0	0	2
1441	Serine protease 23 OS=Homo sapiens OX=9606 GN=PRSS23 PE=1 SV=1	PRS23_HUMAN	PRSS23	43 kDa	Homo sapiens	0	2	0
1442	Nuclear factor 1 C-type OS=Homo sapiens OX=9606 GN=NFIC PE=1 SV=2	NFIC_HUMAN	NFIC	56 kDa	Homo sapiens	0	3	0
1443	Proteasome subunit alpha type-7 OS=Homo sapiens OX=9606 GN=PSMA7 PE=1 SV=1	PSA7_HUMAN	PSMA7	28 kDa	Homo sapiens	0	0	2
1444	Coiled-coil domain-containing protein 84 OS=Homo sapiens OX=9606 GN=CCDC84 PE=1 SV=1	CCD84_HUMAN	CCDC84	38 kDa	Homo sapiens	0	2	0
1445	Hepatocyte growth factor activator OS=Homo sapiens OX=9606 GN=HGFAC PE=1 SV=1	HGFA_HUMAN	HGFAC	71 kDa	Homo sapiens	0	0	2
1446	ATP-dependent Clp protease ATP-binding subunit clpX-like, mitochondrial OS=Homo sapiens OX=9606 GN=CLPX PE=1 SV=2	CLPX_HUMAN	CLPX	69 kDa	Homo sapiens	0	0	2
1447	Sideroflexin-2 OS=Homo sapiens OX=9606 GN=SFXN2 PE=1 SV=2	SFXN2_HUMAN	SFXN2	36 kDa	Homo sapiens	0	0	2
1448	Oxysterol-binding protein-related protein 3 OS=Homo sapiens OX=9606 GN=OSBPL3 PE=1 SV=1	OSBL3_HUMAN	OSBPL3	101 kDa	Homo sapiens	0	0	2
1449	DNA-directed RNA polymerases I and III subunit RPAC2 OS=Homo sapiens OX=9606 GN=POLR1D PE=1 SV=1	RPAC2_HUMAN	POLR1D	15 kDa	Homo sapiens	0	0	2
1450	Programmed cell death protein 4 OS=Homo sapiens OX=9606 GN=PDCD4 PE=1 SV=2	PDCD4_HUMAN	PDCD4	52 kDa	Homo sapiens	0	0	3
1451	N-alpha-acetyltransferase 10 OS=Homo sapiens OX=9606 GN=NAA10 PE=1 SV=1	NAA10_HUMAN	NAA10	26 kDa	Homo sapiens	0	0	3
1452	Rab3 GTPase-activating protein non-catalytic subunit OS=Homo sapiens OX=9606 GN=RAB3GAP2 PE=1 SV=1	RBGPR_HUMAN	RAB3GAP2	156 kDa	Homo sapiens	0	0	2
1453	Ribonucleoside-diphosphate reductase large subunit OS=Homo sapiens OX=9606 GN=RRM1 PE=1 SV=1	RIR1_HUMAN	RRM1	90 kDa	Homo sapiens	0	0	2
1454	mRNA cap guanine-N7 methyltransferase OS=Homo sapiens OX=9606 GN=RNMT PE=1 SV=1	MCES_HUMAN	RNMT	55 kDa	Homo sapiens	0	0	2
1455	Uridine-cytidine kinase 2 OS=Homo sapiens OX=9606 GN=UCK2 PE=1 SV=1	UCK2_HUMAN	UCK2	29 kDa	Homo sapiens	0	0	2
1456	L-lactate dehydrogenase A chain OS=Homo sapiens OX=9606 GN=LDHA PE=1 SV=2	LDHA_HUMAN	LDHA	37 kDa	Homo sapiens	2	0	0
1457	Pre-mRNA-splicing factor ISY1 homolog OS=Homo sapiens OX=9606 GN=ISY1 PE=1 SV=3	ISY1_HUMAN	ISY1	33 kDa	Homo sapiens	2	0	0
1458	Coilin OS=Homo sapiens OX=9606 GN=COIL PE=1 SV=1	COIL_HUMAN	COIL	63 kDa	Homo sapiens	0	0	2
1459	Endonuclease G, mitochondrial OS=Homo sapiens OX=9606 GN=ENDOG PE=1 SV=4	NUCG_HUMAN	ENDOG	33 kDa	Homo sapiens	0	0	3
1460	O94776|MTA2_HUMAN-DECOY	O94776|MTA2_HUMAN-DECOY		?	Homo sapiens	0	0	2
END OF FILE
